# Supplementary material for: Derivation of correlation dimension from spatial autocorrelation functions
Source: PLoS One. 2024 May 31;19(5):e0303212. doi: 10.1371/journal.pone.0303212 (PMC11142504; doi:10.1371/journal.pone.0303212)
Supplement: S1 Dataset — This file includes the observational data for the year 2000 and the related calculations based on this data. By studying this data table, readers can easily understand the data processing in the paper and its corresponding relationship with mathematical models derived in this work. (XLSX) [file pone.0303212.s002.xlsx]

## Sheet: Data
City	Population size in 2000	Population size in 2010	Distance Matrix		Beijing	Tianjin	Shijiazhuang	Taiyuan	Hohehot	Shenyang	Changchun	Harbin	Shanghai	Nanjing	Hangzhou	Hefei	Fuzhou	Nanchang	Jinan	Zhengzhou	Wuhan	Changsha	Guangzhou	Nanning	Chongqing	Chengdu	Guiyang	Kunming	Xi'an	Lanzhou	Xining	Yinchuan	Urumchi
Beijing	9496688	15552378		Beijing	0	137	277	508	667	741	1046	1288	1463	1160	1589	1074	2334	1449	497	689	1225	1587	2294	2566	2087	2042	2539	3178	1159	1811	2092	1343	3768
Tianjin	5313702	8856234		Tianjin	137	0	419	650	804	728	1033	1275	1326	1023	1452	973	2197	1444	360	831	1367	1729	2436	2708	2230	2185	2681	3320	1301	1948	2235	1480	3911
Shijiazhuang	1930579	2756871		Shijiazhuang	277	419	0	231	871	1126	1431	1673	1267	964	1393	914	1915	1293	301	412	948	1310	2017	2289	1810	1765	2262	2901	923	1599	1815	1547	3491
Taiyuan	2538336	3059130		Taiyuan	508	650	231	0	640	1255	1560	1802	1498	1195	1624	1145	2521	1544	532	577	1179	1537	2243	2515	1997	1493	2460	2593	651	1327	1543	1316	3219
Hohehot	990954	1436617		Hohehot	667	804	871	640	0	1408	1713	1955	2130	1827	2256	1777	3303	2674	1164	1362	1898	2256	2962	3234	2637	2133	3100	3233	1291	1144	1360	676	3036
Shenyang	4344933	5666061		Shenyang	741	728	1126	1255	1408	0	305	547	2054	1751	2180	1701	2925	2151	1088	1538	1972	2334	3041	3313	2834	2789	3286	3925	1906	2552	2839	2084	4515
Changchun	2696430	3289985		Changchun	1046	1033	1431	1560	1713	305	0	242	2359	2056	2485	2006	3230	2456	1393	1843	2277	2639	3346	3618	3139	3094	3591	4230	2211	2857	3144	2389	4820
Harbin	3455065	4660837		Harbin	1288	1275	1673	1802	1955	547	242	0	2601	2298	2727	2248	3472	2698	1635	2085	2519	2881	3588	3860	3381	3336	3833	4472	2453	3099	3386	2631	5062
Shanghai	12720701	17640842		Shanghai	1463	1326	1267	1498	2130	2054	2359	2601	0	303	201	615	1180	844	966	998	1235	1207	1810	2082	2516	2351	2053	2699	1509	2185	2401	2355	4077
Nanjing	3447184	5637120		Nanjing	1160	1023	964	1195	1827	1751	2056	2298	303	0	429	312	1174	838	663	695	1231	1201	1804	2076	2093	2048	2054	2693	1206	1882	2098	2052	3774
Hangzhou	2451319	4411358		Hangzhou	1589	1452	1393	1624	2256	2180	2485	2727	201	429	0	451	979	643	1092	1124	1202	1006	1609	1881	2315	2552	1852	2498	1635	2311	2527	2481	4065
Hefei	1462828	3076276		Hefei	1074	973	914	1145	1777	1701	2006	2248	615	312	451	0	1196	478	613	645	1181	1226	1829	2210	2043	1998	2076	3098	1156	1832	2048	2002	3724
Fuzhou	1981083	2675178		Fuzhou	2334	2197	1915	2521	3303	2925	3230	3472	1180	1174	979	1196	0	622	1837	1649	1013	985	1588	1860	2301	2805	1838	2477	2389	3065	3281	3235	4957
Nanchang	1669679	1917438		Nanchang	1449	1444	1293	1544	2674	2151	2456	2698	844	838	643	478	622	0	1137	927	391	419	1022	1294	1735	2239	1272	1911	1412	2088	2304	2258	4391
Jinan	2585986	3362744		Jinan	497	360	301	532	1164	1088	1393	1635	966	663	1092	613	1837	1137	0	666	1202	1564	2156	2428	2064	2019	2516	3119	1177	1853	2069	1840	3745
Zhengzhou	2490838	3627841		Zhengzhou	689	831	412	577	1362	1538	1843	2085	998	695	1124	645	1649	927	666	0	536	898	1605	1877	1398	1353	1850	2489	511	1187	1403	1357	3079
Wuhan	6559426	7279628		Wuhan	1225	1367	948	1179	1898	1972	2277	2519	1235	1231	1202	1181	1013	391	1202	536	0	362	1069	1341	1233	1737	1314	1953	1047	1723	1939	1893	3615
Changsha	2122873	2876949		Changsha	1587	1729	1310	1537	2256	2334	2639	2881	1207	1201	1006	1226	985	419	1564	898	362	0	707	979	1419	1923	956	1595	1405	2081	2297	2251	3973
Guangzhou	6868736	9243138		Guangzhou	2294	2436	2017	2243	2962	3041	3346	3588	1810	1804	1609	1829	1588	1022	2156	1605	1069	707	0	1314	2023	2527	1560	2199	2111	2787	3003	2957	4679
Nanning	1354576	2424398		Nanning	2566	2708	2289	2515	3234	3313	3618	3860	2082	2076	1881	2210	1860	1294	2428	1877	1341	979	1314	0	1328	1832	865	1504	2383	3059	3275	3229	4951
Chongqing	5676406	8671016		Chongqing	2087	2230	1810	1997	2637	2834	3139	3381	2516	2093	2315	2043	2301	1735	2064	1398	1233	1419	2023	1328	0	504	463	1102	1346	1676	1892	1846	3530
Chengdu	3821511	5893208		Chengdu	2042	2185	1765	1493	2133	2789	3094	3336	2351	2048	2552	1998	2805	2239	2019	1353	1737	1923	2527	1832	504	0	967	1100	842	1172	1388	1342	3026
Guiyang	1829565	2430475		Guiyang	2539	2681	2262	2460	3100	3286	3591	3833	2053	2054	1852	2076	1838	1272	2516	1850	1314	956	1560	865	463	967	0	639	1809	2139	2355	2309	3993
Kunming	2478580	3143524		Kunming	3178	3320	2901	2593	3233	3925	4230	4472	2699	2693	2498	3098	2477	1911	3119	2489	1953	1595	2199	1504	1102	1100	639	0	1942	2272	2488	2442	4126
Xi'an	3645322	4884116		Xi'an	1159	1301	923	651	1291	1906	2211	2453	1509	1206	1635	1156	2389	1412	1177	511	1047	1405	2111	2383	1346	842	1809	1942	0	676	892	846	2568
Lanzhou	1815338	2381164		Lanzhou	1811	1948	1599	1327	1144	2552	2857	3099	2185	1882	2311	1832	3065	2088	1853	1187	1723	2081	2787	3059	1676	1172	2139	2272	676	0	216	468	1892
Xining	854466	1141081		Xining	2092	2235	1815	1543	1360	2839	3144	3386	2401	2098	2527	2048	3281	2304	2069	1403	1939	2297	3003	3275	1892	1388	2355	2488	892	216	0	684	2108
Yinchuan	578362	1120306		Yinchuan	1343	1480	1547	1316	676	2084	2389	2631	2355	2052	2481	2002	3235	2258	1840	1357	1893	2251	2957	3229	1846	1342	2309	2442	846	468	684	0	2008
Urumchi	1727712	2787993		Urumchi	3768	3911	3491	3219	3036	4515	4820	5062	4077	3774	4065	3724	4957	4391	3745	3079	3615	3973	4679	4951	3530	3026	3993	4126	2568	1892	2108	2008	0

## Sheet: Method 1(D+V)
City	Population size in 2000 (x)	Utilized variable (y)	Standardized variable (P)	Standardized variable (S)	Distance Matrix		Beijing	Tianjin	Shijiazhuang	Taiyuan	Hohehot	Shenyang	Changchun	Harbin	Shanghai	Nanjing	Hangzhou	Hefei	Fuzhou	Nanchang	Jinan	Zhengzhou	Wuhan	Changsha	Guangzhou	Nanning	Chongqing	Chengdu	Guiyang	Kunming	Xi'an	Lanzhou	Xining	Yinchuan	Urumchi	Unit	r	N	wN	Getis G	Moran I	Geary C		r	N	wN	Getis G	Moran I	Geary C
Beijing	9496688	0.0960142	2.28758	2.24779		Beijing	0	137	277	508	667	741	1046	1288	1463	1160	1589	1074	2334	1449	497	689	1225	1587	2294	2566	2087	2042	2539	3178	1159	1811	2092	1343	3768	1	1850	437	0.588545	0.00134679	0.0491137	0.982021		150	31	0.0657808	0.00212196	1.04105	0.0769937
Tianjin	5313702	0.053723	0.715303	0.702862		Tianjin	137	0	419	650	804	728	1033	1275	1326	1023	1452	973	2197	1444	360	831	1367	1729	2436	2708	2230	2185	2681	3320	1301	1948	2235	1480	3911	1								250	39	0.0753792	0.0019328	0.801463	0.4366
Shijiazhuang	1930579	0.0195187	-0.556324	-0.546648		Shijiazhuang	277	419	0	231	871	1126	1431	1673	1267	964	1393	914	1915	1293	301	412	948	1310	2017	2289	1810	1765	2262	2901	923	1599	1815	1547	3491	1								350	49	0.0925386	0.00188854	0.590696	0.765993
Taiyuan	2538336	0.0256633	-0.327884	-0.322181		Taiyuan	508	650	231	0	640	1255	1560	1802	1498	1195	1624	1145	2521	1544	532	577	1179	1537	2243	2515	1997	1493	2460	2593	651	1327	1543	1316	3219	1								450	63	0.105966	0.001682	0.412989	0.734324
Hohehot	990954	0.0100188	-0.909504	-0.893686		Hohehot	667	804	871	640	0	1408	1713	1955	2130	1827	2256	1777	3303	2674	1164	1362	1898	2256	2962	3234	2637	2133	3100	3233	1291	1144	1360	676	3036	1								550	85	0.133527	0.0015709	0.28764	0.76195
Shenyang	4344933	0.0439285	0.351168	0.34506		Shenyang	741	728	1126	1255	1408	0	305	547	2054	1751	2180	1701	2925	2151	1088	1538	1972	2334	3041	3313	2834	2789	3286	3925	1906	2552	2839	2084	4515	1								650	103	0.145854	0.00141605	0.215836	0.814584
Changchun	2696430	0.0272617	-0.268461	-0.263791		Changchun	1046	1033	1431	1560	1713	305	0	242	2359	2056	2485	2006	3230	2456	1393	1843	2277	2639	3346	3618	3139	3094	3591	4230	2211	2857	3144	2389	4820	1								750	127	0.177107	0.00139454	0.16814	0.851746
Harbin	3455065	0.0349317	0.0166902	0.0163999		Harbin	1288	1275	1673	1802	1955	547	242	0	2601	2298	2727	2248	3472	2698	1635	2085	2519	2881	3588	3860	3381	3336	3833	4472	2453	3099	3386	2631	5062	1								850	139	0.189687	0.00136466	0.106472	0.936583
Shanghai	12720701	0.12861	3.4994	3.43853		Shanghai	1463	1326	1267	1498	2130	2054	2359	2601	0	303	201	615	1180	844	966	998	1235	1207	1810	2082	2516	2351	2053	2699	1509	2185	2401	2355	4077	1								950	155	0.197758	0.00127586	0.108048	0.870083
Nanjing	3447184	0.034852	0.0137279	0.0134892		Nanjing	1160	1023	964	1195	1827	1751	2056	2298	303	0	429	312	1174	838	663	695	1231	1201	1804	2076	2093	2048	2054	2693	1206	1882	2098	2052	3774	1								1050	187	0.241436	0.0012911	0.0488522	0.971066
Hangzhou	2451319	0.0247835	-0.360591	-0.35432		Hangzhou	1589	1452	1393	1624	2256	2180	2485	2727	201	429	0	451	979	643	1092	1124	1202	1006	1609	1881	2315	2552	1852	2498	1635	2311	2527	2481	4065	1								1150	209	0.266865	0.00127687	0.0478397	0.926471
Hefei	1462828	0.0147896	-0.732139	-0.719405		Hefei	1074	973	914	1145	1777	1701	2006	2248	615	312	451	0	1196	478	613	645	1181	1226	1829	2210	2043	1998	2076	3098	1156	1832	2048	2002	3724	1								1250	255	0.359817	0.00141105	0.0668115	0.999388
Fuzhou	1981083	0.0200293	-0.537341	-0.527995		Fuzhou	2334	2197	1915	2521	3303	2925	3230	3472	1180	1174	979	1196	0	622	1837	1649	1013	985	1588	1860	2301	2805	1838	2477	2389	3065	3281	3235	4957	1								1350	295	0.413445	0.00140151	0.0356675	1.05886
Nanchang	1669679	0.0168809	-0.654389	-0.643008		Nanchang	1449	1444	1293	1544	2674	2151	2456	2698	844	838	643	478	622	0	1137	927	391	419	1022	1294	1735	2239	1272	1911	1412	2088	2304	2258	4391	1								1450	329	0.442165	0.00134397	0.0312218	1.00598
Jinan	2585986	0.0261451	-0.309974	-0.304582		Jinan	497	360	301	532	1164	1088	1393	1635	966	663	1092	613	1837	1137	0	666	1202	1564	2156	2428	2064	2019	2516	3119	1177	1853	2069	1840	3745	1								1550	353	0.493756	0.00139874	0.0717407	1.02994
Zhengzhou	2490838	0.0251831	-0.345737	-0.339724		Zhengzhou	689	831	412	577	1362	1538	1843	2085	998	695	1124	645	1649	927	666	0	536	898	1605	1877	1398	1353	1850	2489	511	1187	1403	1357	3079	1								1650	381	0.525175	0.00137841	0.0490779	1.02399
Wuhan	6559426	0.0663177	1.18354	1.16295		Wuhan	1225	1367	948	1179	1898	1972	2277	2519	1235	1231	1202	1181	1013	391	1202	536	0	362	1069	1341	1233	1737	1314	1953	1047	1723	1939	1893	3615	1								1750	397	0.542293	0.00136598	0.037209	1.01182
Changsha	2122873	0.0214629	-0.484046	-0.475627		Changsha	1587	1729	1310	1537	2256	2334	2639	2881	1207	1201	1006	1226	985	419	1564	898	362	0	707	979	1419	1923	956	1595	1405	2081	2297	2251	3973	1								1850	437	0.588545	0.00134679	0.0491137	0.982021
Guangzhou	6868736	0.0694449	1.2998	1.27719		Guangzhou	2294	2436	2017	2243	2962	3041	3346	3588	1810	1804	1609	1829	1588	1022	2156	1605	1069	707	0	1314	2023	2527	1560	2199	2111	2787	3003	2957	4679	1								1950	471	0.608845	0.00129266	0.0348048	0.953632
Nanning	1354576	0.0136951	-0.772828	-0.759387		Nanning	2566	2708	2289	2515	3234	3313	3618	3860	2082	2076	1881	2210	1860	1294	2428	1877	1341	979	1314	0	1328	1832	865	1504	2383	3059	3275	3229	4951	1								2050	501	0.648735	0.00129488	0.0407614	0.930419
Chongqing	5676406	0.0573901	0.851634	0.836822		Chongqing	2087	2230	1810	1997	2637	2834	3139	3381	2516	2093	2315	2043	2301	1735	2064	1398	1233	1419	2023	1328	0	504	463	1102	1346	1676	1892	1846	3530	1								2150	547	0.70728	0.00129302	0.0178969	1.00664
Chengdu	3821511	0.0386366	0.154428	0.151742		Chengdu	2042	2185	1765	1493	2133	2789	3094	3336	2351	2048	2552	1998	2805	2239	2019	1353	1737	1923	2527	1832	504	0	967	1100	842	1172	1388	1342	3026	1								2250	575	0.744487	0.00129476	0.00428658	1.01192
Guiyang	1829565	0.0184974	-0.594292	-0.583956		Guiyang	2539	2681	2262	2460	3100	3286	3591	3833	2053	2054	1852	2076	1838	1272	2516	1850	1314	956	1560	865	463	967	0	639	1809	2139	2355	2309	3993	1								2350	611	0.780089	0.00127674	0.0216625	0.978938
Kunming	2478580	0.0250592	-0.350345	-0.344251		Kunming	3178	3320	2901	2593	3233	3925	4230	4472	2699	2693	2498	3098	2477	1911	3119	2489	1953	1595	2199	1504	1102	1100	639	0	1942	2272	2488	2442	4126	1								2450	633	0.812361	0.00128335	0.00446987	1.05028
Xi'an	3645322	0.0368552	0.0882028	0.0866687		Xi'an	1159	1301	923	651	1291	1906	2211	2453	1509	1206	1635	1156	2389	1412	1177	511	1047	1405	2111	2383	1346	842	1809	1942	0	676	892	846	2568	1								2550	667	0.853827	0.0012801	0.0175148	1.02541
Lanzhou	1815338	0.0183536	-0.59964	-0.589211		Lanzhou	1811	1948	1599	1327	1144	2552	2857	3099	2185	1882	2311	1832	3065	2088	1853	1187	1723	2081	2787	3059	1676	1172	2139	2272	676	0	216	468	1892	1								2650	685	0.874272	0.00127631	0.00952444	1.03723
Xining	854466	0.00863889	-0.960806	-0.944096		Xining	2092	2235	1815	1543	1360	2839	3144	3386	2401	2098	2527	2048	3281	2304	2069	1403	1939	2297	3003	3275	1892	1388	2355	2488	892	216	0	684	2108	1								2750	699	0.889173	0.00127206	0.0046685	1.04345
Yinchuan	578362	0.0058474	-1.06459	-1.04607		Yinchuan	1343	1480	1547	1316	676	2084	2389	2631	2355	2052	2481	2002	3235	2258	1840	1357	1893	2251	2957	3229	1846	1342	2309	2442	846	468	684	0	2008	1								2850	709	0.902465	0.00127287	0.00221478	1.03703
Urumchi	1727712	0.0174677	-0.632576	-0.621574		Urumchi	3768	3911	3491	3219	3036	4515	4820	5062	4077	3774	4065	3724	4957	4391	3745	3079	3615	3973	4679	4951	3530	3026	3993	4126	2568	1892	2108	2008	0	1								2950	717	0.907703	0.00126597	0.00263389	1.02707
Sum	98909178	1	3.44169e-15	3.33067e-15																														0	5062									3050	729	0.918908	0.0012605	-0.00531258	1.03291
Mean	3.41066e+06	0.0344828	1.18679e-16	1.14851e-16	V		Beijing	Tianjin	Shijiazhuang	Taiyuan	Hohehot	Shenyang	Changchun	Harbin	Shanghai	Nanjing	Hangzhou	Hefei	Fuzhou	Nanchang	Jinan	Zhengzhou	Wuhan	Changsha	Guangzhou	Nanning	Chongqing	Chengdu	Guiyang	Kunming	Xi'an	Lanzhou	Xining	Yinchuan	Urumchi									3150	749	0.930437	0.00124224	-0.000129899	1.00876
Stdevp	2.66047e+06	0.0268981	1	0.982607		Beijing	1	1	1	1	1	1	1	1	1	1	1	1	0	1	1	1	1	1	0	0	0	0	0	0	1	1	0	1	0									3250	763	0.938408	0.00122989	0.00502726	1.00014
Stdev	2.70756e+06	0.0273742	1.0177	1		Tianjin	1	1	1	1	1	1	1	1	1	1	1	1	0	1	1	1	1	1	0	0	0	0	0	0	1	0	0	1	0									3350	779	0.951399	0.00122131	0.00664537	0.987189
Global Getis' G	0.00134679					Shijiazhuang	1	1	1	1	1	1	1	1	1	1	1	1	0	1	1	1	1	1	0	0	1	1	0	0	1	1	1	1	0									3450	783	0.956012	0.00122096	0.00660677	0.984184
						Taiyuan	1	1	1	1	1	1	1	1	1	1	1	1	0	1	1	1	1	1	0	0	0	1	0	0	1	1	1	1	0									3550	789	0.960098	0.00121685	0.00606027	0.979778
						Hohehot	1	1	1	1	1	1	1	0	0	1	0	1	0	0	1	1	0	0	0	0	0	0	0	0	1	1	1	1	0									3650	797	0.969022	0.00121584	0.00509613	0.97637
						Shenyang	1	1	1	1	1	1	1	1	0	1	0	1	0	0	1	1	0	0	0	0	0	0	0	0	0	0	0	0	0									3750	801	0.970452	0.00121155	0.00671667	0.971632
						Changchun	1	1	1	1	1	1	1	1	0	0	0	0	0	0	1	1	0	0	0	0	0	0	0	0	0	0	0	0	0									3850	807	0.976316	0.00120981	0.00303434	0.975556
						Harbin	1	1	1	1	0	1	1	1	0	0	0	0	0	0	1	0	0	0	0	0	0	0	0	0	0	0	0	0	0									3950	813	0.981351	0.00120707	0.00156444	0.971839
						Shanghai	1	1	1	1	0	0	0	0	1	1	1	1	1	1	1	1	1	1	1	0	0	0	0	0	1	0	0	0	0									4050	817	0.982747	0.00120287	0.00322662	0.967109
						Nanjing	1	1	1	1	1	1	0	0	1	1	1	1	1	1	1	1	1	1	1	0	0	0	0	0	1	0	0	0	0									4150	823	0.988982	0.00120168	-0.00108345	0.980268
						Hangzhou	1	1	1	1	0	0	0	0	1	1	1	1	1	1	1	1	1	1	1	0	0	0	0	0	1	0	0	0	0									4250	825	0.990348	0.00120042	-0.000852817	0.977899
						Hefei	1	1	1	1	1	1	0	0	1	1	1	1	1	1	1	1	1	1	1	0	0	0	0	0	1	1	0	0	0									4350	825	0.990348	0.00120042	-0.000852817	0.977899
						Fuzhou	0	0	0	0	0	0	0	0	1	1	1	1	1	1	1	1	1	1	1	0	0	0	1	0	0	0	0	0	0									4450	827	0.990938	0.00119823	0.000150336	0.975535
						Nanchang	1	1	1	1	0	0	0	0	1	1	1	1	1	1	1	1	1	1	1	1	1	0	1	0	1	0	0	0	0									4550	831	0.994223	0.00119642	-0.000399095	0.97212
						Jinan	1	1	1	1	1	1	1	1	1	1	1	1	1	1	1	1	1	1	0	0	0	0	0	0	1	0	0	1	0									4650	831	0.994223	0.00119642	-0.000399095	0.97212
						Zhengzhou	1	1	1	1	1	1	1	0	1	1	1	1	1	1	1	1	1	1	1	0	1	1	1	0	1	1	1	1	0									4750	833	0.996649	0.00119646	-0.00237226	0.974114
						Wuhan	1	1	1	1	0	0	0	0	1	1	1	1	1	1	1	1	1	1	1	1	1	1	1	0	1	1	0	0	0									4850	835	0.997601	0.00119473	-0.00195982	0.971934
						Changsha	1	1	1	1	0	0	0	0	1	1	1	1	1	1	1	1	1	1	1	1	1	0	1	1	1	0	0	0	0									4950	835	0.997601	0.00119473	-0.00195982	0.971934
						Guangzhou	0	0	0	0	0	0	0	0	1	1	1	1	1	1	0	1	1	1	1	1	0	0	1	0	0	0	0	0	0									5050	839	0.99878	0.00119044	2.51676e-05	0.967334
						Nanning	0	0	0	0	0	0	0	0	0	0	0	0	0	1	0	0	1	1	1	1	1	1	1	1	0	0	0	0	0									5150	841	1	0.00118906	1.92593e-33	0.965517
						Chongqing	0	0	1	0	0	0	0	0	0	0	0	0	0	1	0	1	1	1	0	1	1	1	1	1	1	1	0	1	0												0.00118906		0.965517
						Chengdu	0	0	1	1	0	0	0	0	0	0	0	0	0	0	0	1	1	0	0	1	1	1	1	1	1	1	1	1	0
						Guiyang	0	0	0	0	0	0	0	0	0	0	0	0	1	1	0	1	1	1	1	1	1	1	1	1	1	0	0	0	0
						Kunming	0	0	0	0	0	0	0	0	0	0	0	0	0	0	0	0	0	1	0	1	1	1	1	1	0	0	0	0	0
						Xi'an	1	1	1	1	1	0	0	0	1	1	1	1	0	1	1	1	1	1	0	0	1	1	1	0	1	1	1	1	0
						Lanzhou	1	0	1	1	1	0	0	0	0	0	0	1	0	0	0	1	1	0	0	0	1	1	0	0	1	1	1	1	0
						Xining	0	0	1	1	1	0	0	0	0	0	0	0	0	0	0	1	0	0	0	0	0	1	0	0	1	1	1	1	0
						Yinchuan	1	1	1	1	1	0	0	0	0	0	0	0	0	0	1	1	0	0	0	0	1	1	0	0	1	1	1	1	0
						Urumchi	0	0	0	0	0	0	0	0	0	0	0	0	0	0	0	0	0	0	0	0	0	0	0	0	0	0	0	0	1
																																			437
					W		Beijing	Tianjin	Shijiazhuang	Taiyuan	Hohehot	Shenyang	Changchun	Harbin	Shanghai	Nanjing	Hangzhou	Hefei	Fuzhou	Nanchang	Jinan	Zhengzhou	Wuhan	Changsha	Guangzhou	Nanning	Chongqing	Chengdu	Guiyang	Kunming	Xi'an	Lanzhou	Xining	Yinchuan	Urumchi
						Beijing	0.00228833	0.00228833	0.00228833	0.00228833	0.00228833	0.00228833	0.00228833	0.00228833	0.00228833	0.00228833	0.00228833	0.00228833	0	0.00228833	0.00228833	0.00228833	0.00228833	0.00228833	0	0	0	0	0	0	0.00228833	0.00228833	0	0.00228833	0
						Tianjin	0.00228833	0.00228833	0.00228833	0.00228833	0.00228833	0.00228833	0.00228833	0.00228833	0.00228833	0.00228833	0.00228833	0.00228833	0	0.00228833	0.00228833	0.00228833	0.00228833	0.00228833	0	0	0	0	0	0	0.00228833	0	0	0.00228833	0
						Shijiazhuang	0.00228833	0.00228833	0.00228833	0.00228833	0.00228833	0.00228833	0.00228833	0.00228833	0.00228833	0.00228833	0.00228833	0.00228833	0	0.00228833	0.00228833	0.00228833	0.00228833	0.00228833	0	0	0.00228833	0.00228833	0	0	0.00228833	0.00228833	0.00228833	0.00228833	0
						Taiyuan	0.00228833	0.00228833	0.00228833	0.00228833	0.00228833	0.00228833	0.00228833	0.00228833	0.00228833	0.00228833	0.00228833	0.00228833	0	0.00228833	0.00228833	0.00228833	0.00228833	0.00228833	0	0	0	0.00228833	0	0	0.00228833	0.00228833	0.00228833	0.00228833	0
						Hohehot	0.00228833	0.00228833	0.00228833	0.00228833	0.00228833	0.00228833	0.00228833	0	0	0.00228833	0	0.00228833	0	0	0.00228833	0.00228833	0	0	0	0	0	0	0	0	0.00228833	0.00228833	0.00228833	0.00228833	0
						Shenyang	0.00228833	0.00228833	0.00228833	0.00228833	0.00228833	0.00228833	0.00228833	0.00228833	0	0.00228833	0	0.00228833	0	0	0.00228833	0.00228833	0	0	0	0	0	0	0	0	0	0	0	0	0
						Changchun	0.00228833	0.00228833	0.00228833	0.00228833	0.00228833	0.00228833	0.00228833	0.00228833	0	0	0	0	0	0	0.00228833	0.00228833	0	0	0	0	0	0	0	0	0	0	0	0	0
						Harbin	0.00228833	0.00228833	0.00228833	0.00228833	0	0.00228833	0.00228833	0.00228833	0	0	0	0	0	0	0.00228833	0	0	0	0	0	0	0	0	0	0	0	0	0	0
						Shanghai	0.00228833	0.00228833	0.00228833	0.00228833	0	0	0	0	0.00228833	0.00228833	0.00228833	0.00228833	0.00228833	0.00228833	0.00228833	0.00228833	0.00228833	0.00228833	0.00228833	0	0	0	0	0	0.00228833	0	0	0	0
						Nanjing	0.00228833	0.00228833	0.00228833	0.00228833	0.00228833	0.00228833	0	0	0.00228833	0.00228833	0.00228833	0.00228833	0.00228833	0.00228833	0.00228833	0.00228833	0.00228833	0.00228833	0.00228833	0	0	0	0	0	0.00228833	0	0	0	0
						Hangzhou	0.00228833	0.00228833	0.00228833	0.00228833	0	0	0	0	0.00228833	0.00228833	0.00228833	0.00228833	0.00228833	0.00228833	0.00228833	0.00228833	0.00228833	0.00228833	0.00228833	0	0	0	0	0	0.00228833	0	0	0	0
						Hefei	0.00228833	0.00228833	0.00228833	0.00228833	0.00228833	0.00228833	0	0	0.00228833	0.00228833	0.00228833	0.00228833	0.00228833	0.00228833	0.00228833	0.00228833	0.00228833	0.00228833	0.00228833	0	0	0	0	0	0.00228833	0.00228833	0	0	0
						Fuzhou	0	0	0	0	0	0	0	0	0.00228833	0.00228833	0.00228833	0.00228833	0.00228833	0.00228833	0.00228833	0.00228833	0.00228833	0.00228833	0.00228833	0	0	0	0.00228833	0	0	0	0	0	0
						Nanchang	0.00228833	0.00228833	0.00228833	0.00228833	0	0	0	0	0.00228833	0.00228833	0.00228833	0.00228833	0.00228833	0.00228833	0.00228833	0.00228833	0.00228833	0.00228833	0.00228833	0.00228833	0.00228833	0	0.00228833	0	0.00228833	0	0	0	0
						Jinan	0.00228833	0.00228833	0.00228833	0.00228833	0.00228833	0.00228833	0.00228833	0.00228833	0.00228833	0.00228833	0.00228833	0.00228833	0.00228833	0.00228833	0.00228833	0.00228833	0.00228833	0.00228833	0	0	0	0	0	0	0.00228833	0	0	0.00228833	0
						Zhengzhou	0.00228833	0.00228833	0.00228833	0.00228833	0.00228833	0.00228833	0.00228833	0	0.00228833	0.00228833	0.00228833	0.00228833	0.00228833	0.00228833	0.00228833	0.00228833	0.00228833	0.00228833	0.00228833	0	0.00228833	0.00228833	0.00228833	0	0.00228833	0.00228833	0.00228833	0.00228833	0
						Wuhan	0.00228833	0.00228833	0.00228833	0.00228833	0	0	0	0	0.00228833	0.00228833	0.00228833	0.00228833	0.00228833	0.00228833	0.00228833	0.00228833	0.00228833	0.00228833	0.00228833	0.00228833	0.00228833	0.00228833	0.00228833	0	0.00228833	0.00228833	0	0	0
						Changsha	0.00228833	0.00228833	0.00228833	0.00228833	0	0	0	0	0.00228833	0.00228833	0.00228833	0.00228833	0.00228833	0.00228833	0.00228833	0.00228833	0.00228833	0.00228833	0.00228833	0.00228833	0.00228833	0	0.00228833	0.00228833	0.00228833	0	0	0	0
						Guangzhou	0	0	0	0	0	0	0	0	0.00228833	0.00228833	0.00228833	0.00228833	0.00228833	0.00228833	0	0.00228833	0.00228833	0.00228833	0.00228833	0.00228833	0	0	0.00228833	0	0	0	0	0	0
						Nanning	0	0	0	0	0	0	0	0	0	0	0	0	0	0.00228833	0	0	0.00228833	0.00228833	0.00228833	0.00228833	0.00228833	0.00228833	0.00228833	0.00228833	0	0	0	0	0
						Chongqing	0	0	0.00228833	0	0	0	0	0	0	0	0	0	0	0.00228833	0	0.00228833	0.00228833	0.00228833	0	0.00228833	0.00228833	0.00228833	0.00228833	0.00228833	0.00228833	0.00228833	0	0.00228833	0
						Chengdu	0	0	0.00228833	0.00228833	0	0	0	0	0	0	0	0	0	0	0	0.00228833	0.00228833	0	0	0.00228833	0.00228833	0.00228833	0.00228833	0.00228833	0.00228833	0.00228833	0.00228833	0.00228833	0
						Guiyang	0	0	0	0	0	0	0	0	0	0	0	0	0.00228833	0.00228833	0	0.00228833	0.00228833	0.00228833	0.00228833	0.00228833	0.00228833	0.00228833	0.00228833	0.00228833	0.00228833	0	0	0	0
						Kunming	0	0	0	0	0	0	0	0	0	0	0	0	0	0	0	0	0	0.00228833	0	0.00228833	0.00228833	0.00228833	0.00228833	0.00228833	0	0	0	0	0
						Xi'an	0.00228833	0.00228833	0.00228833	0.00228833	0.00228833	0	0	0	0.00228833	0.00228833	0.00228833	0.00228833	0	0.00228833	0.00228833	0.00228833	0.00228833	0.00228833	0	0	0.00228833	0.00228833	0.00228833	0	0.00228833	0.00228833	0.00228833	0.00228833	0
						Lanzhou	0.00228833	0	0.00228833	0.00228833	0.00228833	0	0	0	0	0	0	0.00228833	0	0	0	0.00228833	0.00228833	0	0	0	0.00228833	0.00228833	0	0	0.00228833	0.00228833	0.00228833	0.00228833	0
						Xining	0	0	0.00228833	0.00228833	0.00228833	0	0	0	0	0	0	0	0	0	0	0.00228833	0	0	0	0	0	0.00228833	0	0	0.00228833	0.00228833	0.00228833	0.00228833	0
						Yinchuan	0.00228833	0.00228833	0.00228833	0.00228833	0.00228833	0	0	0	0	0	0	0	0	0	0.00228833	0.00228833	0	0	0	0	0.00228833	0.00228833	0	0	0.00228833	0.00228833	0.00228833	0.00228833	0
						Urumchi	0	0	0	0	0	0	0	0	0	0	0	0	0	0	0	0	0	0	0	0	0	0	0	0	0	0	0	0	0.00228833
																																			1
					(x-y)^2	Standardized variable (S)	2.24779	0.702862	-0.546648	-0.322181	-0.893686	0.34506	-0.263791	0.0163999	3.43853	0.0134892	-0.35432	-0.719405	-0.527995	-0.643008	-0.304582	-0.339724	1.16295	-0.475627	1.27719	-0.759387	0.836822	0.151742	-0.583956	-0.344251	0.0866687	-0.589211	-0.944096	-1.04607	-0.621574
					Standardized variable (S)		Beijing	Tianjin	Shijiazhuang	Taiyuan	Hohehot	Shenyang	Changchun	Harbin	Shanghai	Nanjing	Hangzhou	Hefei	Fuzhou	Nanchang	Jinan	Zhengzhou	Wuhan	Changsha	Guangzhou	Nanning	Chongqing	Chengdu	Guiyang	Kunming	Xi'an	Lanzhou	Xining	Yinchuan	Urumchi
					2.24779	Beijing	0	2.3868	7.80888	6.60475	9.86887	3.62038	6.30804	4.9791	1.41787	4.9921	6.77098	8.80425	7.70498	8.35671	6.51461	6.69523	1.17687	7.417	0.94206	9.04311	1.99083	4.39342	8.01879	6.71868	4.67045	8.04857	10.1881	10.8495	8.23325
					0.702862	Tianjin	2.3868	0	1.56127	1.05071	2.54896	0.128022	0.934419	0.47123	7.48391	0.475235	1.11763	2.02284	1.51501	1.81137	1.01494	1.08699	0.211684	1.38884	0.329855	2.13817	0.0179452	0.303733	1.6559	1.09645	0.379694	1.66945	2.71247	3.05877	1.75413
					-0.546648	Shijiazhuang	7.80888	1.56127	0	0.0503853	0.120435	0.795144	0.0800078	0.317023	15.8817	0.313754	0.0369901	0.0298451	0.000347933	0.00928521	0.0585957	0.0428175	2.92274	0.005044	3.32639	0.0452578	1.91399	0.487748	0.0013919	0.0409644	0.40109	0.00181158	0.157965	0.249423	0.00561393
					-0.322181	Taiyuan	6.60475	1.05071	0.0503853	0	0.326617	0.445211	0.00340937	0.114637	14.143	0.112675	0.00103289	0.157787	0.0423593	0.10293	0.00030972	0.000307747	2.20562	0.0235455	2.558	0.191149	1.34329	0.224603	0.068526	0.000487087	0.167158	0.0713047	0.386777	0.524016	0.089636
					-0.893686	Hohehot	9.86887	2.54896	0.120435	0.326617	0	1.53449	0.396767	0.828256	18.7681	0.822966	0.290915	0.0303736	0.13373	0.0628393	0.347042	0.306873	4.22976	0.174773	4.71271	0.0180362	2.99465	1.09292	0.0959323	0.301878	0.961094	0.0927049	0.00254116	0.0232212	0.0740446
					0.34506	Shenyang	3.62038	0.128022	0.795144	0.445211	1.53449	0	0.370701	0.108018	9.56958	0.109939	0.489133	1.13309	0.762226	0.976279	0.422036	0.46893	0.668948	0.673528	0.86887	1.2198	0.241829	0.0373721	0.863072	0.475151	0.0667663	0.872862	1.66192	1.93525	0.934382
					-0.263791	Changchun	6.30804	0.934419	0.0800078	0.00340937	0.396767	0.370701	0	0.0785072	13.7072	0.0768846	0.00819539	0.207584	0.0698035	0.143805	0.0016639	0.00576576	2.0356	0.0448742	2.37463	0.245615	1.21135	0.172668	0.102505	0.00647379	0.122822	0.105898	0.462814	0.611961	0.128008
					0.0163999	Harbin	4.9791	0.47123	0.317023	0.114637	0.828256	0.108018	0.0785072	0	11.711	8.4724e-06	0.137433	0.541409	0.296366	0.434819	0.10303	0.126824	1.31458	0.24209	1.5896	0.601845	0.673092	0.0183174	0.360427	0.130069	0.0049377	0.366764	0.922551	1.12884	0.407011
					3.43853	Shanghai	1.41787	7.48391	15.8817	14.143	18.7681	9.56958	13.7072	11.711	0	11.7309	14.3857	17.2885	15.7334	16.659	14.0109	14.2752	5.17827	15.3207	4.6714	17.6225	6.76891	10.803	16.1804	14.3095	11.235	16.2227	19.2074	20.1117	16.4845
					0.0134892	Nanjing	4.9921	0.475235	0.313754	0.112675	0.822966	0.109939	0.0768846	8.4724e-06	11.7309	0	0.135283	0.537134	0.293205	0.430988	0.10117	0.12476	1.32127	0.239234	1.59695	0.597337	0.677876	0.0191138	0.356941	0.127978	0.00535524	0.363247	0.916968	1.12267	0.403305
					-0.35432	Hangzhou	6.77098	1.11763	0.0369901	0.00103289	0.290915	0.489133	0.00819539	0.137433	14.3857	0.135283	0	0.133287	0.0301631	0.0833407	0.00247381	0.000213037	2.30212	0.0147154	2.66183	0.164079	1.41882	0.256098	0.0527328	0.000101374	0.194471	0.0551737	0.347835	0.478519	0.0714248
					-0.719405	Hefei	8.80425	2.02284	0.0298451	0.157787	0.0303736	1.13309	0.207584	0.541409	17.2885	0.537134	0.133287	0	0.0366379	0.00583659	0.172078	0.144158	3.54327	0.059428	3.9864	0.00159851	2.42184	0.758897	0.0183465	0.140741	0.649755	0.0169507	0.0504856	0.10671	0.00957095
					-0.527995	Fuzhou	7.70498	1.51501	0.000347933	0.0423593	0.13373	0.762226	0.0698035	0.296366	15.7334	0.293205	0.0301631	0.0366379	0	0.0132279	0.0499132	0.035446	2.8593	0.00274243	3.2587	0.0535421	1.86272	0.462042	0.00313164	0.0337617	0.377812	0.00374735	0.17314	0.268402	0.00875705
					-0.643008	Nanchang	8.35671	1.81137	0.00928521	0.10293	0.0628393	0.976279	0.143805	0.434819	16.659	0.430988	0.0833407	0.00583659	0.0132279	0	0.114532	0.091981	3.26149	0.0280164	3.68717	0.0135441	2.1899	0.631627	0.0034871	0.0892554	0.532428	0.00289413	0.0906538	0.16246	0.000459403
					-0.304582	Jinan	6.51461	1.01494	0.0585957	0.00030972	0.347042	0.422036	0.0016639	0.10303	14.0109	0.10117	0.00247381	0.172078	0.0499132	0.114532	0	0.00123493	2.15366	0.0292562	2.50201	0.206847	1.3028	0.208232	0.0780496	0.00157362	0.153077	0.0810132	0.408977	0.549805	0.100484
					-0.339724	Zhengzhou	6.69523	1.08699	0.0428175	0.000307747	0.306873	0.46893	0.00576576	0.126824	14.2752	0.12476	0.000213037	0.144158	0.035446	0.091981	0.00123493	0	2.25804	0.0184696	2.61442	0.176117	1.38426	0.241539	0.0596493	2.04967e-05	0.181811	0.0622436	0.365265	0.498926	0.0794395
					1.16295	Wuhan	1.17687	0.211684	2.92274	2.20562	4.22976	0.668948	2.0356	1.31458	5.17827	1.32127	2.30212	3.54327	2.8593	3.26149	2.15366	2.25804	0	2.68494	0.0130506	3.69539	0.106362	1.02255	3.05169	2.27166	1.15839	3.07008	4.43965	4.87979	3.18454
					-0.475627	Changsha	7.417	1.38884	0.005044	0.0235455	0.174773	0.673528	0.0448742	0.24209	15.3207	0.239234	0.0147154	0.059428	0.00274243	0.0280164	0.0292562	0.0184696	2.68494	0	3.07237	0.0805197	1.72252	0.393591	0.0117352	0.0172595	0.316176	0.0129013	0.219463	0.325406	0.0213006
					1.27719	Guangzhou	0.94206	0.329855	3.32639	2.558	4.71271	0.86887	2.37463	1.5896	4.6714	1.59695	2.66183	3.9864	3.2587	3.68717	2.50201	2.61442	0.0130506	3.07237	0	4.14765	0.193926	1.26664	3.46387	2.62908	1.41735	3.48346	4.93412	5.39755	3.60531
					-0.759387	Nanning	9.04311	2.13817	0.0452578	0.191149	0.0180362	1.2198	0.245615	0.601845	17.6225	0.597337	0.164079	0.00159851	0.0535421	0.0135441	0.206847	0.176117	3.69539	0.0805197	4.14765	0	2.54788	0.830155	0.0307759	0.172337	0.71581	0.0289599	0.0341173	0.0821877	0.0189923
					0.836822	Chongqing	1.99083	0.0179452	1.91399	1.34329	2.99465	0.241829	1.21135	0.673092	6.76891	0.677876	1.41882	2.42184	1.86272	2.1899	1.3028	1.38426	0.106362	1.72252	0.193926	2.54788	0	0.469334	2.01861	1.39493	0.562729	2.03357	3.17167	3.54528	2.12692
					0.151742	Chengdu	4.39342	0.303733	0.487748	0.224603	1.09292	0.0373721	0.172668	0.0183174	10.803	0.0191138	0.256098	0.758897	0.462042	0.631627	0.208232	0.241539	1.02255	0.393591	1.26664	0.830155	0.469334	0	0.541251	0.246009	0.00423449	0.54901	1.20086	1.43475	0.598017
					-0.583956	Guiyang	8.01879	1.6559	0.0013919	0.068526	0.0959323	0.863072	0.102505	0.360427	16.1804	0.356941	0.0527328	0.0183465	0.00313164	0.0034871	0.0780496	0.0596493	3.05169	0.0117352	3.46387	0.0307759	2.01861	0.541251	0	0.0574584	0.449738	2.76103e-05	0.1297	0.21355	0.00141511
					-0.344251	Kunming	6.71868	1.09645	0.0409644	0.000487087	0.301878	0.475151	0.00647379	0.130069	14.3095	0.127978	0.000101374	0.140741	0.0337617	0.0892554	0.00157362	2.04967e-05	2.27166	0.0172595	2.62908	0.172337	1.39493	0.246009	0.0574584	0	0.185692	0.0600051	0.359813	0.49255	0.0769079
					0.0866687	Xi'an	4.67045	0.379694	0.40109	0.167158	0.961094	0.0667663	0.122822	0.0049377	11.235	0.00535524	0.194471	0.649755	0.377812	0.532428	0.153077	0.181811	1.15839	0.316176	1.41735	0.71581	0.562729	0.00423449	0.449738	0.185692	0	0.456813	1.06247	1.2831	0.501608
					-0.589211	Lanzhou	8.04857	1.66945	0.00181158	0.0713047	0.0927049	0.872862	0.105898	0.366764	16.2227	0.363247	0.0551737	0.0169507	0.00374735	0.00289413	0.0810132	0.0622436	3.07008	0.0129013	3.48346	0.0289599	2.03357	0.54901	2.76103e-05	0.0600051	0.456813	0	0.125943	0.208721	0.00104739
					-0.944096	Xining	10.1881	2.71247	0.157965	0.386777	0.00254116	1.66192	0.462814	0.922551	19.2074	0.916968	0.347835	0.0504856	0.17314	0.0906538	0.408977	0.365265	4.43965	0.219463	4.93412	0.0341173	3.17167	1.20086	0.1297	0.359813	1.06247	0.125943	0	0.0103989	0.10402
					-1.04607	Yinchuan	10.8495	3.05877	0.249423	0.524016	0.0232212	1.93525	0.611961	1.12884	20.1117	1.12267	0.478519	0.10671	0.268402	0.16246	0.549805	0.498926	4.87979	0.325406	5.39755	0.0821877	3.54528	1.43475	0.21355	0.49255	1.2831	0.208721	0.0103989	0	0.180197
					-0.621574	Urumchi	8.23325	1.75413	0.00561393	0.089636	0.0740446	0.934382	0.128008	0.407011	16.4845	0.403305	0.0714248	0.00957095	0.00875705	0.000459403	0.100484	0.0794395	3.18454	0.0213006	3.60531	0.0189923	2.12692	0.598017	0.00141511	0.0769079	0.501608	0.00104739	0.10402	0.180197	0
																																			1624
					W		Beijing	Tianjin	Shijiazhuang	Taiyuan	Hohehot	Shenyang	Changchun	Harbin	Shanghai	Nanjing	Hangzhou	Hefei	Fuzhou	Nanchang	Jinan	Zhengzhou	Wuhan	Changsha	Guangzhou	Nanning	Chongqing	Chengdu	Guiyang	Kunming	Xi'an	Lanzhou	Xining	Yinchuan	Urumchi
						Beijing	0	0.00546179	0.0178693	0.0151139	0.0225832	0.00828462	0.0144349	0.0113938	0.00324456	0.0114236	0.0154942	0.020147	0	0.0191229	0.0149076	0.0153209	0.00269307	0.0169725	0	0	0	0	0	0	0.0106875	0.0184178	0	0.0248273	0
						Tianjin	0.00546179	0	0.00357271	0.00240438	0.00583287	0.000292956	0.00213826	0.00107833	0.0171256	0.00108749	0.00255751	0.00462893	0	0.004145	0.00232253	0.00248738	0.000484402	0.00317811	0	0	0	0	0	0	0.000868865	0	0	0.00699946	0
						Shijiazhuang	0.0178693	0.00357271	0	0.000115298	0.000275595	0.00181955	0.000183084	0.000725453	0.0363425	0.000717972	8.46456e-05	6.82955e-05	0	2.12476e-05	0.000134086	9.79806e-05	0.00668818	1.15423e-05	0	0	0.00437984	0.00111613	0	0	0.000917826	4.14549e-06	0.000361475	0.000570762	0
						Taiyuan	0.0151139	0.00240438	0.000115298	0	0.000747407	0.00101879	7.80177e-06	0.000262328	0.0323638	0.000257837	2.36358e-06	0.000361069	0	0.000235537	7.08742e-07	7.04228e-07	0.00504719	5.38799e-05	0	0	0	0.000513966	0	0	0.000382513	0.000163169	0.000885074	0.00119912	0
						Hohehot	0.0225832	0.00583287	0.000275595	0.000747407	0	0.00351142	0.000907933	0	0	0.00188322	0	6.95047e-05	0	0	0.000794147	0.000702227	0	0	0	0	0	0	0	0	0.0021993	0.000212139	5.81502e-06	5.31378e-05	0
						Shenyang	0.00828462	0.000292956	0.00181955	0.00101879	0.00351142	0	0.000848285	0.00024718	0	0.000251578	0	0.00259288	0	0	0.000965757	0.00107307	0	0	0	0	0	0	0	0	0	0	0	0	0
						Changchun	0.0144349	0.00213826	0.000183084	7.80177e-06	0.000907933	0.000848285	0	0.00017965	0	0	0	0	0	0	3.80756e-06	1.31939e-05	0	0	0	0	0	0	0	0	0	0	0	0	0
						Harbin	0.0113938	0.00107833	0.000725453	0.000262328	0	0.00024718	0.00017965	0	0	0	0	0	0	0	0.000235766	0	0	0	0	0	0	0	0	0	0	0	0	0	0
						Shanghai	0.00324456	0.0171256	0.0363425	0.0323638	0	0	0	0	0	0.0268443	0.0329193	0.0395617	0.0360031	0.0381213	0.0320616	0.0326665	0.0118496	0.0350587	0.0106897	0	0	0	0	0	0.0257094	0	0	0	0
						Nanjing	0.0114236	0.00108749	0.000717972	0.000257837	0.00188322	0.000251578	0	0	0.0268443	0	0.000309573	0.00122914	0.00067095	0.000986243	0.000231509	0.000285491	0.00302349	0.000547447	0.00365434	0	0	0	0	0	1.22546e-05	0	0	0	0
						Hangzhou	0.0154942	0.00255751	8.46456e-05	2.36358e-06	0	0	0	0	0.0329193	0.000309573	0	0.000305006	6.9023e-05	0.000190711	5.66089e-06	4.875e-07	0.005268	3.36737e-05	0.00609115	0	0	0	0	0	0.000445014	0	0	0	0
						Hefei	0.020147	0.00462893	6.82955e-05	0.000361069	6.95047e-05	0.00259288	0	0	0.0395617	0.00122914	0.000305006	0	8.38396e-05	1.3356e-05	0.000393771	0.000329881	0.00810818	0.000135991	0.0091222	0	0	0	0	0	0.00148685	3.87887e-05	0	0	0
						Fuzhou	0	0	0	0	0	0	0	0	0.0360031	0.00067095	6.9023e-05	8.38396e-05	0	3.02699e-05	0.000114218	8.1112e-05	0.00654303	6.27558e-06	0.00745698	0	0	0	7.16623e-06	0	0	0	0	0	0
						Nanchang	0.0191229	0.004145	2.12476e-05	0.000235537	0	0	0	0	0.0381213	0.000986243	0.000190711	1.3356e-05	3.02699e-05	0	0.000262086	0.000210483	0.00746337	6.41107e-05	0.00843746	3.09933e-05	0.0050112	0	7.97964e-06	0	0.00121837	0	0	0	0
						Jinan	0.0149076	0.00232253	0.000134086	7.08742e-07	0.000794147	0.000965757	3.80756e-06	0.000235766	0.0320616	0.000231509	5.66089e-06	0.000393771	0.000114218	0.000262086	0	2.82593e-06	0.00492828	6.69478e-05	0	0	0	0	0	0	0.000350292	0	0	0.00125813	0
						Zhengzhou	0.0153209	0.00248738	9.79806e-05	7.04228e-07	0.000702227	0.00107307	1.31939e-05	0	0.0326665	0.000285491	4.875e-07	0.000329881	8.1112e-05	0.000210483	2.82593e-06	0	0.00516713	4.22645e-05	0.00598265	0	0.00316764	0.00055272	0.000136497	0	0.000416043	0.000142434	0.000835846	0.00114171	0
						Wuhan	0.00269307	0.000484402	0.00668818	0.00504719	0	0	0	0	0.0118496	0.00302349	0.005268	0.00810818	0.00654303	0.00746337	0.00492828	0.00516713	0	0.00614404	2.98642e-05	0.00845627	0.00024339	0.00233993	0.00698327	0	0.00265077	0.00702535	0	0	0
						Changsha	0.0169725	0.00317811	1.15423e-05	5.38799e-05	0	0	0	0	0.0350587	0.000547447	3.36737e-05	0.000135991	6.27558e-06	6.41107e-05	6.69478e-05	4.22645e-05	0.00614404	0	0.00703061	0.000184256	0.0039417	0	2.68541e-05	3.94955e-05	0.000723516	0	0	0	0
						Guangzhou	0	0	0	0	0	0	0	0	0.0106897	0.00365434	0.00609115	0.0091222	0.00745698	0.00843746	0	0.00598265	2.98642e-05	0.00703061	0	0.0094912	0	0	0.00792648	0	0	0	0	0	0
						Nanning	0	0	0	0	0	0	0	0	0	0	0	0	0	3.09933e-05	0	0	0.00845627	0.000184256	0.0094912	0	0.00583039	0.00189967	7.04254e-05	0.000394365	0	0	0	0	0
						Chongqing	0	0	0.00437984	0	0	0	0	0	0	0	0	0	0	0.0050112	0	0.00316764	0.00024339	0.0039417	0	0.00583039	0	0.00107399	0.00461924	0.00319207	0.00128771	0.00465347	0	0.00811278	0
						Chengdu	0	0	0.00111613	0.000513966	0	0	0	0	0	0	0	0	0	0	0	0.00055272	0.00233993	0	0	0.00189967	0.00107399	0	0.00123856	0.00056295	9.68991e-06	0.00125632	0.00274796	0.00328319	0
						Guiyang	0	0	0	0	0	0	0	0	0	0	0	0	7.16623e-06	7.97964e-06	0	0.000136497	0.00698327	2.68541e-05	0.00792648	7.04254e-05	0.00461924	0.00123856	0	0.000131484	0.00102915	0	0	0	0
						Kunming	0	0	0	0	0	0	0	0	0	0	0	0	0	0	0	0	0	3.94955e-05	0	0.000394365	0.00319207	0.00056295	0.000131484	0	0	0	0	0	0
						Xi'an	0.0106875	0.000868865	0.000917826	0.000382513	0.0021993	0	0	0	0.0257094	1.22546e-05	0.000445014	0.00148685	0	0.00121837	0.000350292	0.000416043	0.00265077	0.000723516	0	0	0.00128771	9.68991e-06	0.00102915	0	0	0.00104534	0.00243129	0.00293615	0
						Lanzhou	0.0184178	0	4.14549e-06	0.000163169	0.000212139	0	0	0	0	0	0	3.87887e-05	0	0	0	0.000142434	0.00702535	0	0	0	0.00465347	0.00125632	0	0	0.00104534	0	0.0002882	0.000477623	0
						Xining	0	0	0.000361475	0.000885074	5.81502e-06	0	0	0	0	0	0	0	0	0	0	0.000835846	0	0	0	0	0	0.00274796	0	0	0.00243129	0.0002882	0	2.37962e-05	0
						Yinchuan	0.0248273	0.00699946	0.000570762	0.00119912	5.31378e-05	0	0	0	0	0	0	0	0	0	0.00125813	0.00114171	0	0	0	0	0.00811278	0.00328319	0	0	0.00293615	0.000477623	2.37962e-05	0	0
						Urumchi	0	0	0	0	0	0	0	0	0	0	0	0	0	0	0	0	0	0	0	0	0	0	0	0	0	0	0	0	0
																																			1.96404

## Sheet: Method 2(D+F)
City	Population size in 2000 (x)	Utilized variable (y)	Standardized variable (P)	Standardized variable (S)	Distance Matrix		Beijing	Tianjin	Shijiazhuang	Taiyuan	Hohehot	Shenyang	Changchun	Harbin	Shanghai	Nanjing	Hangzhou	Hefei	Fuzhou	Nanchang	Jinan	Zhengzhou	Wuhan	Changsha	Guangzhou	Nanning	Chongqing	Chengdu	Guiyang	Kunming	Xi'an	Lanzhou	Xining	Yinchuan	Urumchi	Unit	r	N	wN	Getis G	Moran I	Geary C		r	N	wN	Getis G	Moran I	Geary C
Beijing	9496688	0.0960142	2.28758	2.24779		Beijing		137	277	508	667	741	1046	1288	1463	1160	1589	1074	2334	1449	497	689	1225	1587	2294	2566	2087	2042	2539	3178	1159	1811	2092	1343	3768	1	1850	437	0.588545	0.000699816	0.0255205	0.510277		150	31	0.0657808	7.82174e-05	0.0383741	0.00283805
Tianjin	5313702	0.053723	0.715303	0.702862		Tianjin	137		419	650	804	728	1033	1275	1326	1023	1452	973	2197	1444	360	831	1367	1729	2436	2708	2230	2185	2681	3320	1301	1948	2235	1480	3911	1								250	39	0.0753792	8.96304e-05	0.0371665	0.0202466
Shijiazhuang	1930579	0.0195187	-0.556324	-0.546648		Shijiazhuang	277	419		231	871	1126	1431	1673	1267	964	1393	914	1915	1293	301	412	948	1310	2017	2289	1810	1765	2262	2901	923	1599	1815	1547	3491	1								350	49	0.0925386	0.000110034	0.0344163	0.0446298
Taiyuan	2538336	0.0256633	-0.327884	-0.322181		Taiyuan	508	650	231		640	1255	1560	1802	1498	1195	1624	1145	2521	1544	532	577	1179	1537	2243	2515	1997	1493	2460	2593	651	1327	1543	1316	3219	1								450	63	0.105966	0.000126	0.0309373	0.0550088
Hohehot	990954	0.0100188	-0.909504	-0.893686		Hohehot	667	804	871	640		1408	1713	1955	2130	1827	2256	1777	3303	2674	1164	1362	1898	2256	2962	3234	2637	2133	3100	3233	1291	1144	1360	676	3036	1								550	85	0.133527	0.000158772	0.0290718	0.0770104
Shenyang	4344933	0.0439285	0.351168	0.34506		Shenyang	741	728	1126	1255	1408		305	547	2054	1751	2180	1701	2925	2151	1088	1538	1972	2334	3041	3313	2834	2789	3286	3925	1906	2552	2839	2084	4515	1								650	103	0.145854	0.000173429	0.0264341	0.0997647
Changchun	2696430	0.0272617	-0.268461	-0.263791		Changchun	1046	1033	1431	1560	1713	305		242	2359	2056	2485	2006	3230	2456	1393	1843	2277	2639	3346	3618	3139	3094	3591	4230	2211	2857	3144	2389	4820	1								750	127	0.177107	0.000210591	0.025391	0.128623
Harbin	3455065	0.0349317	0.0166902	0.0163999		Harbin	1288	1275	1673	1802	1955	547	242		2601	2298	2727	2248	3472	2698	1635	2085	2519	2881	3588	3860	3381	3336	3833	4472	2453	3099	3386	2631	5062	1								850	139	0.189687	0.000225549	0.0175976	0.154798
Shanghai	12720701	0.12861	3.4994	3.43853		Shanghai	1463	1326	1267	1498	2130	2054	2359	2601		303	201	615	1180	844	966	998	1235	1207	1810	2082	2516	2351	2053	2699	1509	2185	2401	2355	4077	1								950	155	0.197758	0.000235146	0.0199137	0.16036
Nanjing	3447184	0.034852	0.0137279	0.0134892		Nanjing	1160	1023	964	1195	1827	1751	2056	2298	303		429	312	1174	838	663	695	1231	1201	1804	2076	2093	2048	2054	2693	1206	1882	2098	2052	3774	1								1050	187	0.241436	0.000287082	0.0108625	0.215921
Hangzhou	2451319	0.0247835	-0.360591	-0.35432		Hangzhou	1589	1452	1393	1624	2256	2180	2485	2727	201	429		451	979	643	1092	1124	1202	1006	1609	1881	2315	2552	1852	2498	1635	2311	2527	2481	4065	1								1150	209	0.266865	0.000317319	0.0118888	0.230241
Hefei	1462828	0.0147896	-0.732139	-0.719405		Hefei	1074	973	914	1145	1777	1701	2006	2248	615	312	451		1196	478	613	645	1181	1226	1829	2210	2043	1998	2076	3098	1156	1832	2048	2002	3724	1								1250	255	0.359817	0.000427844	0.020258	0.303025
Fuzhou	1981083	0.0200293	-0.537341	-0.527995		Fuzhou	2334	2197	1915	2521	3303	2925	3230	3472	1180	1174	979	1196		622	1837	1649	1013	985	1588	1860	2301	2805	1838	2477	2389	3065	3281	3235	4957	1								1350	295	0.413445	0.000491611	0.0125112	0.371418
Nanchang	1669679	0.0168809	-0.654389	-0.643008		Nanchang	1449	1444	1293	1544	2674	2151	2456	2698	844	838	643	478	622		1137	927	391	419	1022	1294	1735	2239	1272	1911	1412	2088	2304	2258	4391	1								1450	329	0.442165	0.000525761	0.012214	0.393539
Jinan	2585986	0.0261451	-0.309974	-0.304582		Jinan	497	360	301	532	1164	1088	1393	1635	966	663	1092	613	1837	1137		666	1202	1564	2156	2428	2064	2019	2516	3119	1177	1853	2069	1840	3745	1								1550	353	0.493756	0.000587105	0.0301123	0.432304
Zhengzhou	2490838	0.0251831	-0.345737	-0.339724		Zhengzhou	689	831	412	577	1362	1538	1843	2085	998	695	1124	645	1649	927	666		536	898	1605	1877	1398	1353	1850	2489	511	1187	1403	1357	3079	1								1650	381	0.525175	0.000624465	0.0222339	0.4639
Wuhan	6559426	0.0663177	1.18354	1.16295		Wuhan	1225	1367	948	1179	1898	1972	2277	2519	1235	1231	1202	1181	1013	391	1202	536		362	1069	1341	1233	1737	1314	1953	1047	1723	1939	1893	3615	1								1750	397	0.542293	0.00064482	0.0175648	0.477636
Changsha	2122873	0.0214629	-0.484046	-0.475627		Changsha	1587	1729	1310	1537	2256	2334	2639	2881	1207	1201	1006	1226	985	419	1564	898	362		707	979	1419	1923	956	1595	1405	2081	2297	2251	3973	1								1850	437	0.588545	0.000699816	0.0255205	0.510277
Guangzhou	6868736	0.0694449	1.2998	1.27719		Guangzhou	2294	2436	2017	2243	2962	3041	3346	3588	1810	1804	1609	1829	1588	1022	2156	1605	1069	707		1314	2023	2527	1560	2199	2111	2787	3003	2957	4679	1								1950	471	0.608845	0.000723953	0.0194923	0.534079
Nanning	1354576	0.0136951	-0.772828	-0.759387		Nanning	2566	2708	2289	2515	3234	3313	3618	3860	2082	2076	1881	2210	1860	1294	2428	1877	1341	979	1314		1328	1832	865	1504	2383	3059	3275	3229	4951	1								2050	501	0.648735	0.000771385	0.0242823	0.554268
Chongqing	5676406	0.0573901	0.851634	0.836822		Chongqing	2087	2230	1810	1997	2637	2834	3139	3381	2516	2093	2315	2043	2301	1735	2064	1398	1233	1419	2023	1328		504	463	1102	1346	1676	1892	1846	3530	1								2150	547	0.70728	0.000840998	0.0116404	0.654733
Chengdu	3821511	0.0386366	0.154428	0.151742		Chengdu	2042	2185	1765	1493	2133	2789	3094	3336	2351	2048	2552	1998	2805	2239	2019	1353	1737	1923	2527	1832	504		967	1100	842	1172	1388	1342	3026	1								2250	575	0.744487	0.000885241	0.00293078	0.69186
Guiyang	1829565	0.0184974	-0.594292	-0.583956		Guiyang	2539	2681	2262	2460	3100	3286	3591	3833	2053	2054	1852	2076	1838	1272	2516	1850	1314	956	1560	865	463	967		639	1809	2139	2355	2309	3993	1								2350	611	0.780089	0.000927573	0.0157382	0.711214
Kunming	2478580	0.0250592	-0.350345	-0.344251		Kunming	3178	3320	2901	2593	3233	3925	4230	4472	2699	2693	2498	3098	2477	1911	3119	2489	1953	1595	2199	1504	1102	1100	639		1942	2272	2488	2442	4126	1								2450	633	0.812361	0.000965946	0.00336436	0.790517
Xi'an	3645322	0.0368552	0.0882028	0.0866687		Xi'an	1159	1301	923	651	1291	1906	2211	2453	1509	1206	1635	1156	2389	1412	1177	511	1047	1405	2111	2383	1346	842	1809	1942		676	892	846	2568	1								2550	667	0.853827	0.00101525	0.0138911	0.813259
Lanzhou	1815338	0.0183536	-0.59964	-0.589211		Lanzhou	1811	1948	1599	1327	1144	2552	2857	3099	2185	1882	2311	1832	3065	2088	1853	1187	1723	2081	2787	3059	1676	1172	2139	2272	676		216	468	1892	1								2650	685	0.874272	0.00103956	0.00775772	0.844833
Xining	854466	0.00863889	-0.960806	-0.944096		Xining	2092	2235	1815	1543	1360	2839	3144	3386	2401	2098	2527	2048	3281	2304	2069	1403	1939	2297	3003	3275	1892	1388	2355	2488	892	216		684	2108	1								2750	699	0.889173	0.00105728	0.00388024	0.867266
Yinchuan	578362	0.0058474	-1.06459	-1.04607		Yinchuan	1343	1480	1547	1316	676	2084	2389	2631	2355	2052	2481	2002	3235	2258	1840	1357	1893	2251	2957	3229	1846	1342	2309	2442	846	468	684		2008	1								2850	709	0.902465	0.00107309	0.00186716	0.874266
Urumchi	1727712	0.0174677	-0.632576	-0.621574		Urumchi	3768	3911	3491	3219	3036	4515	4820	5062	4077	3774	4065	3724	4957	4391	3745	3079	3615	3973	4679	4951	3530	3026	3993	4126	2568	1892	2108	2008		1								2950	717	0.907703	0.00107931	0.00224554	0.875635
Sum	98909178	1	3.44169e-15	3.33067e-15																														137	5062									3050	729	0.918908	0.00109264	-0.00460508	0.895356
Mean	3.41066e+06	0.0344828	1.18679e-16	1.14851e-16	V		Beijing	Tianjin	Shijiazhuang	Taiyuan	Hohehot	Shenyang	Changchun	Harbin	Shanghai	Nanjing	Hangzhou	Hefei	Fuzhou	Nanchang	Jinan	Zhengzhou	Wuhan	Changsha	Guangzhou	Nanning	Chongqing	Chengdu	Guiyang	Kunming	Xi'an	Lanzhou	Xining	Yinchuan	Urumchi									3150	749	0.930437	0.00110635	-0.000115689	0.898404
Stdevp	2.66047e+06	0.0268981	1	0.982607		Beijing	1	1	1	1	1	1	1	1	1	1	1	1	0	1	1	1	1	1	0	0	0	0	0	0	1	1	0	1	0									3250	763	0.938408	0.00111582	0.00456099	0.90738
Stdev	2.70756e+06	0.0273742	1.0177	1		Tianjin	1	1	1	1	1	1	1	1	1	1	1	1	0	1	1	1	1	1	0	0	0	0	0	0	1	0	0	1	0									3350	779	0.951399	0.00113127	0.00615546	0.914411
Global Getis' G	0.000699816					Shijiazhuang	1	1	1	1	1	1	1	1	1	1	1	1	0	1	1	1	1	1	0	0	1	1	0	0	1	1	1	1	0									3450	783	0.956012	0.00113676	0.00615113	0.916309
						Taiyuan	1	1	1	1	1	1	1	1	1	1	1	1	0	1	1	1	1	1	0	0	0	1	0	0	1	1	1	1	0									3550	789	0.960098	0.00114161	0.00568555	0.919197
						Hohehot	1	1	1	1	1	1	1	0	0	1	0	1	0	0	1	1	0	0	0	0	0	0	0	0	1	1	1	1	0									3650	797	0.969022	0.00115223	0.00482951	0.925288
						Shenyang	1	1	1	1	1	1	1	1	0	1	0	1	0	0	1	1	0	0	0	0	0	0	0	0	0	0	0	0	0									3750	801	0.970452	0.00115393	0.00639721	0.925418
						Changchun	1	1	1	1	1	1	1	1	0	0	0	0	0	0	1	1	0	0	0	0	0	0	0	0	0	0	0	0	0									3850	807	0.976316	0.0011609	0.00291167	0.936116
						Harbin	1	1	1	1	0	1	1	1	0	0	0	0	0	0	1	0	0	0	0	0	0	0	0	0	0	0	0	0	0									3950	813	0.981351	0.00116689	0.00151235	0.939483
						Shanghai	1	1	1	1	0	0	0	0	1	1	1	1	1	1	1	1	1	1	1	0	0	0	0	0	1	0	0	0	0									4050	817	0.982747	0.00116855	0.00313454	0.93951
						Nanjing	1	1	1	1	1	1	0	0	1	1	1	1	1	1	1	1	1	1	1	0	0	0	0	0	1	0	0	0	0									4150	823	0.988982	0.00117596	-0.00106026	0.959287
						Hangzhou	1	1	1	1	0	0	0	0	1	1	1	1	1	1	1	1	1	1	1	0	0	0	0	0	1	0	0	0	0									4250	825	0.990348	0.00117758	-0.000836592	0.959295
						Hefei	1	1	1	1	1	1	0	0	1	1	1	1	1	1	1	1	1	1	1	0	0	0	0	0	1	1	0	0	0									4350	825	0.990348	0.00117758	-0.000836592	0.959295
						Fuzhou	0	0	0	0	0	0	0	0	1	1	1	1	1	1	1	1	1	1	1	0	0	0	1	0	0	0	0	0	0									4450	827	0.990938	0.00117828	0.000147834	0.959295
						Nanchang	1	1	1	1	0	0	0	0	1	1	1	1	1	1	1	1	1	1	1	1	1	0	1	0	1	0	0	0	0									4550	831	0.994223	0.00118219	-0.000394349	0.960561
						Jinan	1	1	1	1	1	1	1	1	1	1	1	1	1	1	1	1	1	1	0	0	0	0	0	0	1	0	0	1	0									4650	831	0.994223	0.00118219	-0.000394349	0.960561
						Zhengzhou	1	1	1	1	1	1	1	0	1	1	1	1	1	1	1	1	1	1	1	0	1	1	1	0	1	1	1	1	0									4750	833	0.996649	0.00118508	-0.00234969	0.964848
						Wuhan	1	1	1	1	0	0	0	0	1	1	1	1	1	1	1	1	1	1	1	1	1	1	1	0	1	1	0	0	0									4850	835	0.997601	0.00118621	-0.00194584	0.965
						Changsha	1	1	1	1	0	0	0	0	1	1	1	1	1	1	1	1	1	1	1	1	1	0	1	1	1	0	0	0	0									4950	835	0.997601	0.00118621	-0.00194584	0.965
						Guangzhou	0	0	0	0	0	0	0	0	1	1	1	1	1	1	0	1	1	1	1	1	0	0	1	0	0	0	0	0	0									5050	839	0.99878	0.00118761	2.51078e-05	0.965033
						Nanning	0	0	0	0	0	0	0	0	0	0	0	0	0	1	0	0	1	1	1	1	1	1	1	1	0	0	0	0	0									5150	841	1	0.00118906	1.92593e-33	0.965517
						Chongqing	0	0	1	0	0	0	0	0	0	0	0	0	0	1	0	1	1	1	0	1	1	1	1	1	1	1	0	1	0												0.00118906		0.965517
						Chengdu	0	0	1	1	0	0	0	0	0	0	0	0	0	0	0	1	1	0	0	1	1	1	1	1	1	1	1	1	0
						Guiyang	0	0	0	0	0	0	0	0	0	0	0	0	1	1	0	1	1	1	1	1	1	1	1	1	1	0	0	0	0
						Kunming	0	0	0	0	0	0	0	0	0	0	0	0	0	0	0	0	0	1	0	1	1	1	1	1	0	0	0	0	0
						Xi'an	1	1	1	1	1	0	0	0	1	1	1	1	0	1	1	1	1	1	0	0	1	1	1	0	1	1	1	1	0
						Lanzhou	1	0	1	1	1	0	0	0	0	0	0	1	0	0	0	1	1	0	0	0	1	1	0	0	1	1	1	1	0
						Xining	0	0	1	1	1	0	0	0	0	0	0	0	0	0	0	1	0	0	0	0	0	1	0	0	1	1	1	1	0
						Yinchuan	1	1	1	1	1	0	0	0	0	0	0	0	0	0	1	1	0	0	0	0	1	1	0	0	1	1	1	1	0
						Urumchi	0	0	0	0	0	0	0	0	0	0	0	0	0	0	0	0	0	0	0	0	0	0	0	0	0	0	0	0	1
																																			841
					W		Beijing	Tianjin	Shijiazhuang	Taiyuan	Hohehot	Shenyang	Changchun	Harbin	Shanghai	Nanjing	Hangzhou	Hefei	Fuzhou	Nanchang	Jinan	Zhengzhou	Wuhan	Changsha	Guangzhou	Nanning	Chongqing	Chengdu	Guiyang	Kunming	Xi'an	Lanzhou	Xining	Yinchuan	Urumchi
						Beijing	0.00118906	0.00118906	0.00118906	0.00118906	0.00118906	0.00118906	0.00118906	0.00118906	0.00118906	0.00118906	0.00118906	0.00118906	0	0.00118906	0.00118906	0.00118906	0.00118906	0.00118906	0	0	0	0	0	0	0.00118906	0.00118906	0	0.00118906	0
						Tianjin	0.00118906	0.00118906	0.00118906	0.00118906	0.00118906	0.00118906	0.00118906	0.00118906	0.00118906	0.00118906	0.00118906	0.00118906	0	0.00118906	0.00118906	0.00118906	0.00118906	0.00118906	0	0	0	0	0	0	0.00118906	0	0	0.00118906	0
						Shijiazhuang	0.00118906	0.00118906	0.00118906	0.00118906	0.00118906	0.00118906	0.00118906	0.00118906	0.00118906	0.00118906	0.00118906	0.00118906	0	0.00118906	0.00118906	0.00118906	0.00118906	0.00118906	0	0	0.00118906	0.00118906	0	0	0.00118906	0.00118906	0.00118906	0.00118906	0
						Taiyuan	0.00118906	0.00118906	0.00118906	0.00118906	0.00118906	0.00118906	0.00118906	0.00118906	0.00118906	0.00118906	0.00118906	0.00118906	0	0.00118906	0.00118906	0.00118906	0.00118906	0.00118906	0	0	0	0.00118906	0	0	0.00118906	0.00118906	0.00118906	0.00118906	0
						Hohehot	0.00118906	0.00118906	0.00118906	0.00118906	0.00118906	0.00118906	0.00118906	0	0	0.00118906	0	0.00118906	0	0	0.00118906	0.00118906	0	0	0	0	0	0	0	0	0.00118906	0.00118906	0.00118906	0.00118906	0
						Shenyang	0.00118906	0.00118906	0.00118906	0.00118906	0.00118906	0.00118906	0.00118906	0.00118906	0	0.00118906	0	0.00118906	0	0	0.00118906	0.00118906	0	0	0	0	0	0	0	0	0	0	0	0	0
						Changchun	0.00118906	0.00118906	0.00118906	0.00118906	0.00118906	0.00118906	0.00118906	0.00118906	0	0	0	0	0	0	0.00118906	0.00118906	0	0	0	0	0	0	0	0	0	0	0	0	0
						Harbin	0.00118906	0.00118906	0.00118906	0.00118906	0	0.00118906	0.00118906	0.00118906	0	0	0	0	0	0	0.00118906	0	0	0	0	0	0	0	0	0	0	0	0	0	0
						Shanghai	0.00118906	0.00118906	0.00118906	0.00118906	0	0	0	0	0.00118906	0.00118906	0.00118906	0.00118906	0.00118906	0.00118906	0.00118906	0.00118906	0.00118906	0.00118906	0.00118906	0	0	0	0	0	0.00118906	0	0	0	0
						Nanjing	0.00118906	0.00118906	0.00118906	0.00118906	0.00118906	0.00118906	0	0	0.00118906	0.00118906	0.00118906	0.00118906	0.00118906	0.00118906	0.00118906	0.00118906	0.00118906	0.00118906	0.00118906	0	0	0	0	0	0.00118906	0	0	0	0
						Hangzhou	0.00118906	0.00118906	0.00118906	0.00118906	0	0	0	0	0.00118906	0.00118906	0.00118906	0.00118906	0.00118906	0.00118906	0.00118906	0.00118906	0.00118906	0.00118906	0.00118906	0	0	0	0	0	0.00118906	0	0	0	0
						Hefei	0.00118906	0.00118906	0.00118906	0.00118906	0.00118906	0.00118906	0	0	0.00118906	0.00118906	0.00118906	0.00118906	0.00118906	0.00118906	0.00118906	0.00118906	0.00118906	0.00118906	0.00118906	0	0	0	0	0	0.00118906	0.00118906	0	0	0
						Fuzhou	0	0	0	0	0	0	0	0	0.00118906	0.00118906	0.00118906	0.00118906	0.00118906	0.00118906	0.00118906	0.00118906	0.00118906	0.00118906	0.00118906	0	0	0	0.00118906	0	0	0	0	0	0
						Nanchang	0.00118906	0.00118906	0.00118906	0.00118906	0	0	0	0	0.00118906	0.00118906	0.00118906	0.00118906	0.00118906	0.00118906	0.00118906	0.00118906	0.00118906	0.00118906	0.00118906	0.00118906	0.00118906	0	0.00118906	0	0.00118906	0	0	0	0
						Jinan	0.00118906	0.00118906	0.00118906	0.00118906	0.00118906	0.00118906	0.00118906	0.00118906	0.00118906	0.00118906	0.00118906	0.00118906	0.00118906	0.00118906	0.00118906	0.00118906	0.00118906	0.00118906	0	0	0	0	0	0	0.00118906	0	0	0.00118906	0
						Zhengzhou	0.00118906	0.00118906	0.00118906	0.00118906	0.00118906	0.00118906	0.00118906	0	0.00118906	0.00118906	0.00118906	0.00118906	0.00118906	0.00118906	0.00118906	0.00118906	0.00118906	0.00118906	0.00118906	0	0.00118906	0.00118906	0.00118906	0	0.00118906	0.00118906	0.00118906	0.00118906	0
						Wuhan	0.00118906	0.00118906	0.00118906	0.00118906	0	0	0	0	0.00118906	0.00118906	0.00118906	0.00118906	0.00118906	0.00118906	0.00118906	0.00118906	0.00118906	0.00118906	0.00118906	0.00118906	0.00118906	0.00118906	0.00118906	0	0.00118906	0.00118906	0	0	0
						Changsha	0.00118906	0.00118906	0.00118906	0.00118906	0	0	0	0	0.00118906	0.00118906	0.00118906	0.00118906	0.00118906	0.00118906	0.00118906	0.00118906	0.00118906	0.00118906	0.00118906	0.00118906	0.00118906	0	0.00118906	0.00118906	0.00118906	0	0	0	0
						Guangzhou	0	0	0	0	0	0	0	0	0.00118906	0.00118906	0.00118906	0.00118906	0.00118906	0.00118906	0	0.00118906	0.00118906	0.00118906	0.00118906	0.00118906	0	0	0.00118906	0	0	0	0	0	0
						Nanning	0	0	0	0	0	0	0	0	0	0	0	0	0	0.00118906	0	0	0.00118906	0.00118906	0.00118906	0.00118906	0.00118906	0.00118906	0.00118906	0.00118906	0	0	0	0	0
						Chongqing	0	0	0.00118906	0	0	0	0	0	0	0	0	0	0	0.00118906	0	0.00118906	0.00118906	0.00118906	0	0.00118906	0.00118906	0.00118906	0.00118906	0.00118906	0.00118906	0.00118906	0	0.00118906	0
						Chengdu	0	0	0.00118906	0.00118906	0	0	0	0	0	0	0	0	0	0	0	0.00118906	0.00118906	0	0	0.00118906	0.00118906	0.00118906	0.00118906	0.00118906	0.00118906	0.00118906	0.00118906	0.00118906	0
						Guiyang	0	0	0	0	0	0	0	0	0	0	0	0	0.00118906	0.00118906	0	0.00118906	0.00118906	0.00118906	0.00118906	0.00118906	0.00118906	0.00118906	0.00118906	0.00118906	0.00118906	0	0	0	0
						Kunming	0	0	0	0	0	0	0	0	0	0	0	0	0	0	0	0	0	0.00118906	0	0.00118906	0.00118906	0.00118906	0.00118906	0.00118906	0	0	0	0	0
						Xi'an	0.00118906	0.00118906	0.00118906	0.00118906	0.00118906	0	0	0	0.00118906	0.00118906	0.00118906	0.00118906	0	0.00118906	0.00118906	0.00118906	0.00118906	0.00118906	0	0	0.00118906	0.00118906	0.00118906	0	0.00118906	0.00118906	0.00118906	0.00118906	0
						Lanzhou	0.00118906	0	0.00118906	0.00118906	0.00118906	0	0	0	0	0	0	0.00118906	0	0	0	0.00118906	0.00118906	0	0	0	0.00118906	0.00118906	0	0	0.00118906	0.00118906	0.00118906	0.00118906	0
						Xining	0	0	0.00118906	0.00118906	0.00118906	0	0	0	0	0	0	0	0	0	0	0.00118906	0	0	0	0	0	0.00118906	0	0	0.00118906	0.00118906	0.00118906	0.00118906	0
						Yinchuan	0.00118906	0.00118906	0.00118906	0.00118906	0.00118906	0	0	0	0	0	0	0	0	0	0.00118906	0.00118906	0	0	0	0	0.00118906	0.00118906	0	0	0.00118906	0.00118906	0.00118906	0.00118906	0
						Urumchi	0	0	0	0	0	0	0	0	0	0	0	0	0	0	0	0	0	0	0	0	0	0	0	0	0	0	0	0	0.00118906
																																			0.51962
					(x-y)^2	Standardized variable (S)	2.24779	0.702862	-0.546648	-0.322181	-0.893686	0.34506	-0.263791	0.0163999	3.43853	0.0134892	-0.35432	-0.719405	-0.527995	-0.643008	-0.304582	-0.339724	1.16295	-0.475627	1.27719	-0.759387	0.836822	0.151742	-0.583956	-0.344251	0.0866687	-0.589211	-0.944096	-1.04607	-0.621574
					Standardized variable (S)		Beijing	Tianjin	Shijiazhuang	Taiyuan	Hohehot	Shenyang	Changchun	Harbin	Shanghai	Nanjing	Hangzhou	Hefei	Fuzhou	Nanchang	Jinan	Zhengzhou	Wuhan	Changsha	Guangzhou	Nanning	Chongqing	Chengdu	Guiyang	Kunming	Xi'an	Lanzhou	Xining	Yinchuan	Urumchi
					2.24779	Beijing	0	2.3868	7.80888	6.60475	9.86887	3.62038	6.30804	4.9791	1.41787	4.9921	6.77098	8.80425	7.70498	8.35671	6.51461	6.69523	1.17687	7.417	0.94206	9.04311	1.99083	4.39342	8.01879	6.71868	4.67045	8.04857	10.1881	10.8495	8.23325
					0.702862	Tianjin	2.3868	0	1.56127	1.05071	2.54896	0.128022	0.934419	0.47123	7.48391	0.475235	1.11763	2.02284	1.51501	1.81137	1.01494	1.08699	0.211684	1.38884	0.329855	2.13817	0.0179452	0.303733	1.6559	1.09645	0.379694	1.66945	2.71247	3.05877	1.75413
					-0.546648	Shijiazhuang	7.80888	1.56127	0	0.0503853	0.120435	0.795144	0.0800078	0.317023	15.8817	0.313754	0.0369901	0.0298451	0.000347933	0.00928521	0.0585957	0.0428175	2.92274	0.005044	3.32639	0.0452578	1.91399	0.487748	0.0013919	0.0409644	0.40109	0.00181158	0.157965	0.249423	0.00561393
					-0.322181	Taiyuan	6.60475	1.05071	0.0503853	0	0.326617	0.445211	0.00340937	0.114637	14.143	0.112675	0.00103289	0.157787	0.0423593	0.10293	0.00030972	0.000307747	2.20562	0.0235455	2.558	0.191149	1.34329	0.224603	0.068526	0.000487087	0.167158	0.0713047	0.386777	0.524016	0.089636
					-0.893686	Hohehot	9.86887	2.54896	0.120435	0.326617	0	1.53449	0.396767	0.828256	18.7681	0.822966	0.290915	0.0303736	0.13373	0.0628393	0.347042	0.306873	4.22976	0.174773	4.71271	0.0180362	2.99465	1.09292	0.0959323	0.301878	0.961094	0.0927049	0.00254116	0.0232212	0.0740446
					0.34506	Shenyang	3.62038	0.128022	0.795144	0.445211	1.53449	0	0.370701	0.108018	9.56958	0.109939	0.489133	1.13309	0.762226	0.976279	0.422036	0.46893	0.668948	0.673528	0.86887	1.2198	0.241829	0.0373721	0.863072	0.475151	0.0667663	0.872862	1.66192	1.93525	0.934382
					-0.263791	Changchun	6.30804	0.934419	0.0800078	0.00340937	0.396767	0.370701	0	0.0785072	13.7072	0.0768846	0.00819539	0.207584	0.0698035	0.143805	0.0016639	0.00576576	2.0356	0.0448742	2.37463	0.245615	1.21135	0.172668	0.102505	0.00647379	0.122822	0.105898	0.462814	0.611961	0.128008
					0.0163999	Harbin	4.9791	0.47123	0.317023	0.114637	0.828256	0.108018	0.0785072	0	11.711	8.4724e-06	0.137433	0.541409	0.296366	0.434819	0.10303	0.126824	1.31458	0.24209	1.5896	0.601845	0.673092	0.0183174	0.360427	0.130069	0.0049377	0.366764	0.922551	1.12884	0.407011
					3.43853	Shanghai	1.41787	7.48391	15.8817	14.143	18.7681	9.56958	13.7072	11.711	0	11.7309	14.3857	17.2885	15.7334	16.659	14.0109	14.2752	5.17827	15.3207	4.6714	17.6225	6.76891	10.803	16.1804	14.3095	11.235	16.2227	19.2074	20.1117	16.4845
					0.0134892	Nanjing	4.9921	0.475235	0.313754	0.112675	0.822966	0.109939	0.0768846	8.4724e-06	11.7309	0	0.135283	0.537134	0.293205	0.430988	0.10117	0.12476	1.32127	0.239234	1.59695	0.597337	0.677876	0.0191138	0.356941	0.127978	0.00535524	0.363247	0.916968	1.12267	0.403305
					-0.35432	Hangzhou	6.77098	1.11763	0.0369901	0.00103289	0.290915	0.489133	0.00819539	0.137433	14.3857	0.135283	0	0.133287	0.0301631	0.0833407	0.00247381	0.000213037	2.30212	0.0147154	2.66183	0.164079	1.41882	0.256098	0.0527328	0.000101374	0.194471	0.0551737	0.347835	0.478519	0.0714248
					-0.719405	Hefei	8.80425	2.02284	0.0298451	0.157787	0.0303736	1.13309	0.207584	0.541409	17.2885	0.537134	0.133287	0	0.0366379	0.00583659	0.172078	0.144158	3.54327	0.059428	3.9864	0.00159851	2.42184	0.758897	0.0183465	0.140741	0.649755	0.0169507	0.0504856	0.10671	0.00957095
					-0.527995	Fuzhou	7.70498	1.51501	0.000347933	0.0423593	0.13373	0.762226	0.0698035	0.296366	15.7334	0.293205	0.0301631	0.0366379	0	0.0132279	0.0499132	0.035446	2.8593	0.00274243	3.2587	0.0535421	1.86272	0.462042	0.00313164	0.0337617	0.377812	0.00374735	0.17314	0.268402	0.00875705
					-0.643008	Nanchang	8.35671	1.81137	0.00928521	0.10293	0.0628393	0.976279	0.143805	0.434819	16.659	0.430988	0.0833407	0.00583659	0.0132279	0	0.114532	0.091981	3.26149	0.0280164	3.68717	0.0135441	2.1899	0.631627	0.0034871	0.0892554	0.532428	0.00289413	0.0906538	0.16246	0.000459403
					-0.304582	Jinan	6.51461	1.01494	0.0585957	0.00030972	0.347042	0.422036	0.0016639	0.10303	14.0109	0.10117	0.00247381	0.172078	0.0499132	0.114532	0	0.00123493	2.15366	0.0292562	2.50201	0.206847	1.3028	0.208232	0.0780496	0.00157362	0.153077	0.0810132	0.408977	0.549805	0.100484
					-0.339724	Zhengzhou	6.69523	1.08699	0.0428175	0.000307747	0.306873	0.46893	0.00576576	0.126824	14.2752	0.12476	0.000213037	0.144158	0.035446	0.091981	0.00123493	0	2.25804	0.0184696	2.61442	0.176117	1.38426	0.241539	0.0596493	2.04967e-05	0.181811	0.0622436	0.365265	0.498926	0.0794395
					1.16295	Wuhan	1.17687	0.211684	2.92274	2.20562	4.22976	0.668948	2.0356	1.31458	5.17827	1.32127	2.30212	3.54327	2.8593	3.26149	2.15366	2.25804	0	2.68494	0.0130506	3.69539	0.106362	1.02255	3.05169	2.27166	1.15839	3.07008	4.43965	4.87979	3.18454
					-0.475627	Changsha	7.417	1.38884	0.005044	0.0235455	0.174773	0.673528	0.0448742	0.24209	15.3207	0.239234	0.0147154	0.059428	0.00274243	0.0280164	0.0292562	0.0184696	2.68494	0	3.07237	0.0805197	1.72252	0.393591	0.0117352	0.0172595	0.316176	0.0129013	0.219463	0.325406	0.0213006
					1.27719	Guangzhou	0.94206	0.329855	3.32639	2.558	4.71271	0.86887	2.37463	1.5896	4.6714	1.59695	2.66183	3.9864	3.2587	3.68717	2.50201	2.61442	0.0130506	3.07237	0	4.14765	0.193926	1.26664	3.46387	2.62908	1.41735	3.48346	4.93412	5.39755	3.60531
					-0.759387	Nanning	9.04311	2.13817	0.0452578	0.191149	0.0180362	1.2198	0.245615	0.601845	17.6225	0.597337	0.164079	0.00159851	0.0535421	0.0135441	0.206847	0.176117	3.69539	0.0805197	4.14765	0	2.54788	0.830155	0.0307759	0.172337	0.71581	0.0289599	0.0341173	0.0821877	0.0189923
					0.836822	Chongqing	1.99083	0.0179452	1.91399	1.34329	2.99465	0.241829	1.21135	0.673092	6.76891	0.677876	1.41882	2.42184	1.86272	2.1899	1.3028	1.38426	0.106362	1.72252	0.193926	2.54788	0	0.469334	2.01861	1.39493	0.562729	2.03357	3.17167	3.54528	2.12692
					0.151742	Chengdu	4.39342	0.303733	0.487748	0.224603	1.09292	0.0373721	0.172668	0.0183174	10.803	0.0191138	0.256098	0.758897	0.462042	0.631627	0.208232	0.241539	1.02255	0.393591	1.26664	0.830155	0.469334	0	0.541251	0.246009	0.00423449	0.54901	1.20086	1.43475	0.598017
					-0.583956	Guiyang	8.01879	1.6559	0.0013919	0.068526	0.0959323	0.863072	0.102505	0.360427	16.1804	0.356941	0.0527328	0.0183465	0.00313164	0.0034871	0.0780496	0.0596493	3.05169	0.0117352	3.46387	0.0307759	2.01861	0.541251	0	0.0574584	0.449738	2.76103e-05	0.1297	0.21355	0.00141511
					-0.344251	Kunming	6.71868	1.09645	0.0409644	0.000487087	0.301878	0.475151	0.00647379	0.130069	14.3095	0.127978	0.000101374	0.140741	0.0337617	0.0892554	0.00157362	2.04967e-05	2.27166	0.0172595	2.62908	0.172337	1.39493	0.246009	0.0574584	0	0.185692	0.0600051	0.359813	0.49255	0.0769079
					0.0866687	Xi'an	4.67045	0.379694	0.40109	0.167158	0.961094	0.0667663	0.122822	0.0049377	11.235	0.00535524	0.194471	0.649755	0.377812	0.532428	0.153077	0.181811	1.15839	0.316176	1.41735	0.71581	0.562729	0.00423449	0.449738	0.185692	0	0.456813	1.06247	1.2831	0.501608
					-0.589211	Lanzhou	8.04857	1.66945	0.00181158	0.0713047	0.0927049	0.872862	0.105898	0.366764	16.2227	0.363247	0.0551737	0.0169507	0.00374735	0.00289413	0.0810132	0.0622436	3.07008	0.0129013	3.48346	0.0289599	2.03357	0.54901	2.76103e-05	0.0600051	0.456813	0	0.125943	0.208721	0.00104739
					-0.944096	Xining	10.1881	2.71247	0.157965	0.386777	0.00254116	1.66192	0.462814	0.922551	19.2074	0.916968	0.347835	0.0504856	0.17314	0.0906538	0.408977	0.365265	4.43965	0.219463	4.93412	0.0341173	3.17167	1.20086	0.1297	0.359813	1.06247	0.125943	0	0.0103989	0.10402
					-1.04607	Yinchuan	10.8495	3.05877	0.249423	0.524016	0.0232212	1.93525	0.611961	1.12884	20.1117	1.12267	0.478519	0.10671	0.268402	0.16246	0.549805	0.498926	4.87979	0.325406	5.39755	0.0821877	3.54528	1.43475	0.21355	0.49255	1.2831	0.208721	0.0103989	0	0.180197
					-0.621574	Urumchi	8.23325	1.75413	0.00561393	0.089636	0.0740446	0.934382	0.128008	0.407011	16.4845	0.403305	0.0714248	0.00957095	0.00875705	0.000459403	0.100484	0.0794395	3.18454	0.0213006	3.60531	0.0189923	2.12692	0.598017	0.00141511	0.0769079	0.501608	0.00104739	0.10402	0.180197	0
																																			1624
					W		Beijing	Tianjin	Shijiazhuang	Taiyuan	Hohehot	Shenyang	Changchun	Harbin	Shanghai	Nanjing	Hangzhou	Hefei	Fuzhou	Nanchang	Jinan	Zhengzhou	Wuhan	Changsha	Guangzhou	Nanning	Chongqing	Chengdu	Guiyang	Kunming	Xi'an	Lanzhou	Xining	Yinchuan	Urumchi
						Beijing	0	0.00283805	0.00928524	0.00785345	0.0117347	0.00430485	0.00750064	0.00592045	0.00168594	0.00593591	0.0080511	0.0104688	0	0.00993664	0.00774626	0.00796103	0.00139937	0.00881926	0	0	0	0	0	0	0.00555344	0.00957024	0	0.0129007	0
						Tianjin	0.00283805	0	0.00185645	0.00124936	0.00303087	0.000152226	0.00111108	0.000560321	0.00889882	0.000565083	0.00132893	0.00240528	0	0.00215382	0.00120683	0.00129249	0.000251705	0.00165141	0	0	0	0	0	0	0.000451479	0	0	0.00363706	0
						Shijiazhuang	0.00928524	0.00185645	0	5.99112e-05	0.000143205	0.000945474	9.51341e-05	0.000376959	0.0188843	0.000373072	4.39835e-05	3.54877e-05	0	1.10407e-05	6.96739e-05	5.09126e-05	0.00347531	5.99762e-06	0	0	0.00227585	0.000579962	0	0	0.00047692	2.15408e-06	0.000187829	0.000296579	0
						Taiyuan	0.00785345	0.00124936	5.99112e-05	0	0.000388368	0.000529383	4.05395e-06	0.000136311	0.0168169	0.000133977	1.22816e-06	0.000187618	0	0.00012239	3.68276e-07	3.6593e-07	0.00262262	2.79971e-05	0	0	0	0.000267067	0	0	0.000198761	8.47856e-05	0.000459902	0.000623087	0
						Hohehot	0.0117347	0.00303087	0.000143205	0.000388368	0	0.0018246	0.000471779	0	0	0.000978556	0	3.6116e-05	0	0	0.000412655	0.000364891	0	0	0	0	0	0	0	0	0.0011428	0.000110232	3.0216e-06	2.76115e-05	0
						Shenyang	0.00430485	0.000152226	0.000945474	0.000529383	0.0018246	0	0.000440785	0.00012844	0	0.000130725	0	0.00134731	0	0	0.000501826	0.000557586	0	0	0	0	0	0	0	0	0	0	0	0	0
						Changchun	0.00750064	0.00111108	9.51341e-05	4.05395e-06	0.000471779	0.000440785	0	9.33498e-05	0	0	0	0	0	0	1.97848e-06	6.85583e-06	0	0	0	0	0	0	0	0	0	0	0	0	0
						Harbin	0.00592045	0.000560321	0.000376959	0.000136311	0	0.00012844	9.33498e-05	0	0	0	0	0	0	0	0.000122509	0	0	0	0	0	0	0	0	0	0	0	0	0	0
						Shanghai	0.00168594	0.00889882	0.0188843	0.0168169	0	0	0	0	0	0.0139488	0.0171055	0.020557	0.0187079	0.0198085	0.0166598	0.0169741	0.00615728	0.0182172	0.00555458	0	0	0	0	0	0.0133591	0	0	0	0
						Nanjing	0.00593591	0.000565083	0.000373072	0.000133977	0.000978556	0.000130725	0	0	0.0139488	0	0.00016086	0.000638685	0.000348639	0.000512471	0.000120297	0.000148347	0.00157107	0.000284464	0.00189886	0	0	0	0	0	6.36771e-06	0	0	0	0
						Hangzhou	0.0080511	0.00132893	4.39835e-05	1.22816e-06	0	0	0	0	0.0171055	0.00016086	0	0.000158487	3.58657e-05	9.90972e-05	2.94151e-06	2.53314e-07	0.00273736	1.74975e-05	0.00316508	0	0	0	0	0	0.000231238	0	0	0	0
						Hefei	0.0104688	0.00240528	3.54877e-05	0.000187618	3.6116e-05	0.00134731	0	0	0.020557	0.000638685	0.000158487	0	4.35647e-05	6.94006e-06	0.000204611	0.000171412	0.00421317	7.06635e-05	0.00474007	0	0	0	0	0	0.000772599	2.01554e-05	0	0	0
						Fuzhou	0	0	0	0	0	0	0	0	0.0187079	0.000348639	3.58657e-05	4.35647e-05	0	1.57288e-05	5.93498e-05	4.21474e-05	0.00339989	3.26091e-06	0.00387479	0	0	0	3.72371e-06	0	0	0	0	0	0
						Nanchang	0.00993664	0.00215382	1.10407e-05	0.00012239	0	0	0	0	0.0198085	0.000512471	9.90972e-05	6.94006e-06	1.57288e-05	0	0.000136185	0.000109371	0.00387811	3.33132e-05	0.00438427	1.61047e-05	0.00260392	0	4.14638e-06	0	0.000633089	0	0	0	0
						Jinan	0.00774626	0.00120683	6.96739e-05	3.68276e-07	0.000412655	0.000501826	1.97848e-06	0.000122509	0.0166598	0.000120297	2.94151e-06	0.000204611	5.93498e-05	0.000136185	0	1.46841e-06	0.00256083	3.47874e-05	0	0	0	0	0	0	0.000182018	0	0	0.000653751	0
						Zhengzhou	0.00796103	0.00129249	5.09126e-05	3.6593e-07	0.000364891	0.000557586	6.85583e-06	0	0.0169741	0.000148347	2.53314e-07	0.000171412	4.21474e-05	0.000109371	1.46841e-06	0	0.00268494	2.19614e-05	0.0031087	0	0.00164597	0.000287204	7.09266e-05	0	0.000216184	7.40114e-05	0.000434322	0.000593253	0
						Wuhan	0.00139937	0.000251705	0.00347531	0.00262262	0	0	0	0	0.00615728	0.00157107	0.00273736	0.00421317	0.00339989	0.00387811	0.00256083	0.00268494	0	0.00319256	1.5518e-05	0.00439404	0.00012647	0.00121587	0.00362865	0	0.00137739	0.00365051	0	0	0
						Changsha	0.00881926	0.00165141	5.99762e-06	2.79971e-05	0	0	0	0	0.0182172	0.000284464	1.74975e-05	7.06635e-05	3.26091e-06	3.33132e-05	3.47874e-05	2.19614e-05	0.00319256	0	0.00365324	9.57428e-05	0.00204818	0	1.39539e-05	2.05226e-05	0.000375953	0	0	0	0
						Guangzhou	0	0	0	0	0	0	0	0	0.00555458	0.00189886	0.00316508	0.00474007	0.00387479	0.00438427	0	0.0031087	1.5518e-05	0.00365324	0	0.00493181	0	0	0.00411876	0	0	0	0	0	0
						Nanning	0	0	0	0	0	0	0	0	0	0	0	0	0	1.61047e-05	0	0	0.00439404	9.57428e-05	0.00493181	0	0.00302959	0.000987105	3.65944e-05	0.00020492	0	0	0	0	0
						Chongqing	0	0	0.00227585	0	0	0	0	0	0	0	0	0	0	0.00260392	0	0.00164597	0.00012647	0.00204818	0	0.00302959	0	0.000558067	0.00240025	0.00165866	0.000669119	0.00241804	0	0.00421556	0
						Chengdu	0	0	0.000579962	0.000267067	0	0	0	0	0	0	0	0	0	0	0	0.000287204	0.00121587	0	0	0.000987105	0.000558067	0	0.000643581	0.00029252	5.03507e-06	0.000652807	0.00142789	0.00170601	0
						Guiyang	0	0	0	0	0	0	0	0	0	0	0	0	3.72371e-06	4.14638e-06	0	7.09266e-05	0.00362865	1.39539e-05	0.00411876	3.65944e-05	0.00240025	0.000643581	0	6.83215e-05	0.000534765	0	0	0	0
						Kunming	0	0	0	0	0	0	0	0	0	0	0	0	0	0	0	0	0	2.05226e-05	0	0.00020492	0.00165866	0.00029252	6.83215e-05	0	0	0	0	0	0
						Xi'an	0.00555344	0.000451479	0.00047692	0.000198761	0.0011428	0	0	0	0.0133591	6.36771e-06	0.000231238	0.000772599	0	0.000633089	0.000182018	0.000216184	0.00137739	0.000375953	0	0	0.000669119	5.03507e-06	0.000534765	0	0	0.000543178	0.00126335	0.00152568	0
						Lanzhou	0.00957024	0	2.15408e-06	8.47856e-05	0.000110232	0	0	0	0	0	0	2.01554e-05	0	0	0	7.40114e-05	0.00365051	0	0	0	0.00241804	0.000652807	0	0	0.000543178	0	0.000149754	0.000248182	0
						Xining	0	0	0.000187829	0.000459902	3.0216e-06	0	0	0	0	0	0	0	0	0	0	0.000434322	0	0	0	0	0	0.00142789	0	0	0.00126335	0.000149754	0	1.2365e-05	0
						Yinchuan	0.0129007	0.00363706	0.000296579	0.000623087	2.76115e-05	0	0	0	0	0	0	0	0	0	0.000653751	0.000593253	0	0	0	0	0.00421556	0.00170601	0	0	0.00152568	0.000248182	1.2365e-05	0	0
						Urumchi	0	0	0	0	0	0	0	0	0	0	0	0	0	0	0	0	0	0	0	0	0	0	0	0	0	0	0	0	0
																																			1.02055
[truncated: 1 more columns]

## Sheet: Method 3(N+V)
City	Population size in 2000 (x)	Utilized variable (y)	Standardized variable (P)	Standardized variable (S)	Distance Matrix		Beijing	Tianjin	Shijiazhuang	Taiyuan	Hohehot	Shenyang	Changchun	Harbin	Shanghai	Nanjing	Hangzhou	Hefei	Fuzhou	Nanchang	Jinan	Zhengzhou	Wuhan	Changsha	Guangzhou	Nanning	Chongqing	Chengdu	Guiyang	Kunming	Xi'an	Lanzhou	Xining	Yinchuan	Urumchi	Unit	r	N	wN	Getis G	Moran I	Geary C		r	N	wN	Getis G	Moran I	Geary C
Beijing	9496688	0.0960142	2.28758	2.24779		Beijing		137	277	508	667	741	1046	1288	1463	1160	1589	1074	2334	1449	497	689	1225	1587	2294	2566	2087	2042	2539	3178	1159	1811	2092	1343	3768	1	1850	408	0.533081	0.00130657	-0.0184738	1.05182		150	2	0.0103164	0.00515818	1.63631	1.1934
Tianjin	5313702	0.053723	0.715303	0.702862		Tianjin	137		419	650	804	728	1033	1275	1326	1023	1452	973	2197	1444	360	831	1367	1729	2436	2708	2230	2185	2681	3320	1301	1948	2235	1480	3911	1								250	10	0.0199147	0.00199147	0.225705	1.70274
Shijiazhuang	1930579	0.0195187	-0.556324	-0.546648		Shijiazhuang	277	419		231	871	1126	1431	1673	1267	964	1393	914	1915	1293	301	412	948	1310	2017	2289	1810	1765	2262	2901	923	1599	1815	1547	3491	1								350	20	0.0370741	0.00185371	-0.00279501	1.87668
Taiyuan	2538336	0.0256633	-0.327884	-0.322181		Taiyuan	508	650	231		640	1255	1560	1802	1498	1195	1624	1145	2521	1544	532	577	1179	1537	2243	2515	1997	1493	2460	2593	651	1327	1543	1316	3219	1								450	34	0.0505015	0.00148534	-0.0876971	1.36066
Hohehot	990954	0.0100188	-0.909504	-0.893686		Hohehot	667	804	871	640		1408	1713	1955	2130	1827	2256	1777	3303	2674	1164	1362	1898	2256	2962	3234	2637	2133	3100	3233	1291	1144	1360	676	3036	1								550	56	0.0780624	0.00139397	-0.0812614	1.15653
Shenyang	4344933	0.0439285	0.351168	0.34506		Shenyang	741	728	1126	1255	1408		305	547	2054	1751	2180	1701	2925	2151	1088	1538	1972	2334	3041	3313	2834	2789	3286	3925	1906	2552	2839	2084	4515	1								650	74	0.0903891	0.00122147	-0.0914717	1.13381
Changchun	2696430	0.0272617	-0.268461	-0.263791		Changchun	1046	1033	1431	1560	1713	305		242	2359	2056	2485	2006	3230	2456	1393	1843	2277	2639	3346	3618	3139	3094	3591	4230	2211	2857	3144	2389	4820	1								750	98	0.121643	0.00124125	-0.0780223	1.10379
Harbin	3455065	0.0349317	0.0166902	0.0163999		Harbin	1288	1275	1673	1802	1955	547	242		2601	2298	2727	2248	3472	2698	1635	2085	2519	2881	3588	3860	3381	3336	3833	4472	2453	3099	3386	2631	5062	1								850	110	0.134223	0.00122021	-0.129095	1.1835
Shanghai	12720701	0.12861	3.4994	3.43853		Shanghai	1463	1326	1267	1498	2130	2054	2359	2601		303	201	615	1180	844	966	998	1235	1207	1810	2082	2516	2351	2053	2699	1509	2185	2401	2355	4077	1								950	126	0.142293	0.00112931	-0.0972425	1.07034
Nanjing	3447184	0.034852	0.0137279	0.0134892		Nanjing	1160	1023	964	1195	1827	1751	2056	2298	303		429	312	1174	838	663	695	1231	1201	1804	2076	2093	2048	2054	2693	1206	1882	2098	2052	3774	1								1050	158	0.185972	0.00117704	-0.125726	1.1493
Hangzhou	2451319	0.0247835	-0.360591	-0.35432		Hangzhou	1589	1452	1393	1624	2256	2180	2485	2727	201	429		451	979	643	1092	1124	1202	1006	1609	1881	2315	2552	1852	2498	1635	2311	2527	2481	4065	1								1150	180	0.211401	0.00117445	-0.105564	1.07574
Hefei	1462828	0.0147896	-0.732139	-0.719405		Hefei	1074	973	914	1145	1777	1701	2006	2248	615	312	451		1196	478	613	645	1181	1226	1829	2210	2043	1998	2076	3098	1156	1832	2048	2002	3724	1								1250	226	0.304352	0.00134669	-0.0529339	1.12763
Fuzhou	1981083	0.0200293	-0.537341	-0.527995		Fuzhou	2334	2197	1915	2521	3303	2925	3230	3472	1180	1174	979	1196		622	1837	1649	1013	985	1588	1860	2301	2805	1838	2477	2389	3065	3281	3235	4957	1								1350	266	0.357981	0.00134579	-0.0694665	1.17429
Nanchang	1669679	0.0168809	-0.654389	-0.643008		Nanchang	1449	1444	1293	1544	2674	2151	2456	2698	844	838	643	478	622		1137	927	391	419	1022	1294	1735	2239	1272	1911	1412	2088	2304	2258	4391	1								1450	300	0.3867	0.001289	-0.0624268	1.10322
Jinan	2585986	0.0261451	-0.309974	-0.304582		Jinan	497	360	301	532	1164	1088	1393	1635	966	663	1092	613	1837	1137		666	1202	1564	2156	2428	2064	2019	2516	3119	1177	1853	2069	1840	3745	1								1550	324	0.438291	0.00135275	-0.0113443	1.12212
Zhengzhou	2490838	0.0251831	-0.345737	-0.339724		Zhengzhou	689	831	412	577	1362	1538	1843	2085	998	695	1124	645	1649	927	666		536	898	1605	1877	1398	1353	1850	2489	511	1187	1403	1357	3079	1								1650	352	0.46971	0.0013344	-0.0292651	1.10835
Wuhan	6559426	0.0663177	1.18354	1.16295		Wuhan	1225	1367	948	1179	1898	1972	2277	2519	1235	1231	1202	1181	1013	391	1202	536		362	1069	1341	1233	1737	1314	1953	1047	1723	1939	1893	3615	1								1750	368	0.486829	0.0013229	-0.0386631	1.09155
Changsha	2122873	0.0214629	-0.484046	-0.475627		Changsha	1587	1729	1310	1537	2256	2334	2639	2881	1207	1201	1006	1226	985	419	1564	898	362		707	979	1419	1923	956	1595	1405	2081	2297	2251	3973	1								1850	408	0.533081	0.00130657	-0.0184738	1.05182
Guangzhou	6868736	0.0694449	1.2998	1.27719		Guangzhou	2294	2436	2017	2243	2962	3041	3346	3588	1810	1804	1609	1829	1588	1022	2156	1605	1069	707		1314	2023	2527	1560	2199	2111	2787	3003	2957	4679	1								1950	442	0.55338	0.00125199	-0.0285225	1.0162
Nanning	1354576	0.0136951	-0.772828	-0.759387		Nanning	2566	2708	2289	2515	3234	3313	3618	3860	2082	2076	1881	2210	1860	1294	2428	1877	1341	979	1314		1328	1832	865	1504	2383	3059	3275	3229	4951	1								2050	472	0.59327	0.00125693	-0.0181749	0.987584
Chongqing	5676406	0.0573901	0.851634	0.836822		Chongqing	2087	2230	1810	1997	2637	2834	3139	3381	2516	2093	2315	2043	2301	1735	2064	1398	1233	1419	2023	1328		504	463	1102	1346	1676	1892	1846	3530	1								2150	518	0.651815	0.00125833	-0.0370857	1.06299
Chengdu	3821511	0.0386366	0.154428	0.151742		Chengdu	2042	2185	1765	1493	2133	2789	3094	3336	2351	2048	2552	1998	2805	2239	2019	1353	1737	1923	2527	1832	504		967	1100	842	1172	1388	1342	3026	1								2250	546	0.689023	0.00126195	-0.0485993	1.06567
Guiyang	1829565	0.0184974	-0.594292	-0.583956		Guiyang	2539	2681	2262	2460	3100	3286	3591	3833	2053	2054	1852	2076	1838	1272	2516	1850	1314	956	1560	865	463	967		639	1809	2139	2355	2309	3993	1								2350	582	0.724625	0.00124506	-0.0270862	1.02772
Kunming	2478580	0.0250592	-0.350345	-0.344251		Kunming	3178	3320	2901	2593	3233	3925	4230	4472	2699	2693	2498	3098	2477	1911	3119	2489	1953	1595	2199	1504	1102	1100	639		1942	2272	2488	2442	4126	1								2450	604	0.756896	0.00125314	-0.0433288	1.1007
Xi'an	3645322	0.0368552	0.0882028	0.0866687		Xi'an	1159	1301	923	651	1291	1906	2211	2453	1509	1206	1635	1156	2389	1412	1177	511	1047	1405	2111	2383	1346	842	1809	1942		676	892	846	2568	1								2550	638	0.798363	0.00125135	-0.0271436	1.07202
Lanzhou	1815338	0.0183536	-0.59964	-0.589211		Lanzhou	1811	1948	1599	1327	1144	2552	2857	3099	2185	1882	2311	1832	3065	2088	1853	1187	1723	2081	2787	3059	1676	1172	2139	2272	676		216	468	1892	1								2650	656	0.818808	0.00124818	-0.0342618	1.08309
Xining	854466	0.00863889	-0.960806	-0.944096		Xining	2092	2235	1815	1543	1360	2839	3144	3386	2401	2098	2527	2048	3281	2304	2069	1403	1939	2297	3003	3275	1892	1388	2355	2488	892	216		684	2108	1								2750	670	0.833708	0.00124434	-0.038413	1.08861
Yinchuan	578362	0.0058474	-1.06459	-1.04607		Yinchuan	1343	1480	1547	1316	676	2084	2389	2631	2355	2052	2481	2002	3235	2258	1840	1357	1893	2251	2957	3229	1846	1342	2309	2442	846	468	684		2008	1								2850	680	0.847001	0.00124559	-0.0403378	1.08126
Urumchi	1727712	0.0174677	-0.632576	-0.621574		Urumchi	3768	3911	3491	3219	3036	4515	4820	5062	4077	3774	4065	3724	4957	4391	3745	3079	3615	3973	4679	4951	3530	3026	3993	4126	2568	1892	2108	2008		1								2950	688	0.852239	0.00123872	-0.0394062	1.07036
Sum	98909178	1	3.44169e-15	3.33067e-15																														137	5062									3050	700	0.863443	0.00123349	-0.0469612	1.07571
Mean	3.41066e+06	0.0344828	1.18679e-16	1.14851e-16	V		Beijing	Tianjin	Shijiazhuang	Taiyuan	Hohehot	Shenyang	Changchun	Harbin	Shanghai	Nanjing	Hangzhou	Hefei	Fuzhou	Nanchang	Jinan	Zhengzhou	Wuhan	Changsha	Guangzhou	Nanning	Chongqing	Chengdu	Guiyang	Kunming	Xi'an	Lanzhou	Xining	Yinchuan	Urumchi									3150	720	0.874972	0.00121524	-0.0404129	1.04939
Stdevp	2.66047e+06	0.0268981	1	0.982607		Beijing	0	1	1	1	1	1	1	1	1	1	1	1	0	1	1	1	1	1	0	0	0	0	0	0	1	1	0	1	0									3250	734	0.882944	0.00120292	-0.0342837	1.03966
Stdev	2.70756e+06	0.0273742	1.0177	1		Tianjin	1	0	1	1	1	1	1	1	1	1	1	1	0	1	1	1	1	1	0	0	0	0	0	0	1	0	0	1	0									3350	750	0.895934	0.00119458	-0.0317643	1.02536
Global Moran' I	-0.0184738					Shijiazhuang	1	1	0	1	1	1	1	1	1	1	1	1	0	1	1	1	1	1	0	0	1	1	0	0	1	1	1	1	0									3450	754	0.900547	0.00119436	-0.0316007	1.02204
						Taiyuan	1	1	1	0	1	1	1	1	1	1	1	1	0	1	1	1	1	1	0	0	0	1	0	0	1	1	1	1	0									3550	760	0.904634	0.00119031	-0.0318664	1.01716
						Hohehot	1	1	1	1	0	1	1	0	0	1	0	1	0	0	1	1	0	0	0	0	0	0	0	0	1	1	1	1	0									3650	768	0.913557	0.00118953	-0.0324719	1.01324
						Shenyang	1	1	1	1	1	0	1	1	0	1	0	1	0	0	1	1	0	0	0	0	0	0	0	0	0	0	0	0	0									3750	772	0.914987	0.00118522	-0.0305958	1.00813
						Changchun	1	1	1	1	1	1	0	1	0	0	0	0	0	0	1	1	0	0	0	0	0	0	0	0	0	0	0	0	0									3850	778	0.920852	0.00118361	-0.0341276	1.01192
						Harbin	1	1	1	1	0	1	1	0	0	0	0	0	0	0	1	0	0	0	0	0	0	0	0	0	0	0	0	0	0									3950	784	0.925887	0.00118098	-0.0353675	1.00779
						Shanghai	1	1	1	1	0	0	0	0	0	1	1	1	1	1	1	1	1	1	1	0	0	0	0	0	1	0	0	0	0									4050	788	0.927283	0.00117675	-0.0334567	1.0027
						Nanjing	1	1	1	1	1	1	0	0	1	0	1	1	1	1	1	1	1	1	1	0	0	0	0	0	1	0	0	0	0									4150	794	0.933517	0.00117571	-0.037647	1.01607
						Hangzhou	1	1	1	1	0	0	0	0	1	1	0	1	1	1	1	1	1	1	1	0	0	0	0	0	1	0	0	0	0									4250	796	0.934883	0.00117448	-0.037316	1.01353
						Hefei	1	1	1	1	1	1	0	0	1	1	1	0	1	1	1	1	1	1	1	0	0	0	0	0	1	1	0	0	0									4350	796	0.934883	0.00117448	-0.037316	1.01353
						Fuzhou	0	0	0	0	0	0	0	0	1	1	1	1	0	1	1	1	1	1	1	0	0	0	1	0	0	0	0	0	0									4450	798	0.935473	0.00117227	-0.0361851	1.01099
						Nanchang	1	1	1	1	0	0	0	0	1	1	1	1	1	0	1	1	1	1	1	1	1	0	1	0	1	0	0	0	0									4550	802	0.938759	0.00117052	-0.0365731	1.00727
						Jinan	1	1	1	1	1	1	1	1	1	1	1	1	1	1	0	1	1	1	0	0	0	0	0	0	1	0	0	1	0									4650	802	0.938759	0.00117052	-0.0365731	1.00727
						Zhengzhou	1	1	1	1	1	1	1	0	1	1	1	1	1	1	1	0	1	1	1	0	1	1	1	0	1	1	1	1	0									4750	804	0.941185	0.00117063	-0.0385275	1.00925
						Wuhan	1	1	1	1	0	0	0	0	1	1	1	1	1	1	1	1	0	1	1	1	1	1	1	0	1	1	0	0	0									4850	806	0.942137	0.0011689	-0.0380105	1.0069
						Changsha	1	1	1	1	0	0	0	0	1	1	1	1	1	1	1	1	1	0	1	1	1	0	1	1	1	0	0	0	0									4950	806	0.942137	0.0011689	-0.0380105	1.0069
						Guangzhou	0	0	0	0	0	0	0	0	1	1	1	1	1	1	0	1	1	1	0	1	0	0	1	0	0	0	0	0	0									5050	810	0.943315	0.00116459	-0.0357764	1.00197
						Nanning	0	0	0	0	0	0	0	0	0	0	0	0	0	1	0	0	1	1	1	0	1	1	1	1	0	0	0	0	0									5150	812	0.944536	0.00116322	-0.0357143	1
						Chongqing	0	0	1	0	0	0	0	0	0	0	0	0	0	1	0	1	1	1	0	1	0	1	1	1	1	1	0	1	0
						Chengdu	0	0	1	1	0	0	0	0	0	0	0	0	0	0	0	1	1	0	0	1	1	0	1	1	1	1	1	1	0
						Guiyang	0	0	0	0	0	0	0	0	0	0	0	0	1	1	0	1	1	1	1	1	1	1	0	1	1	0	0	0	0
						Kunming	0	0	0	0	0	0	0	0	0	0	0	0	0	0	0	0	0	1	0	1	1	1	1	0	0	0	0	0	0
						Xi'an	1	1	1	1	1	0	0	0	1	1	1	1	0	1	1	1	1	1	0	0	1	1	1	0	0	1	1	1	0
						Lanzhou	1	0	1	1	1	0	0	0	0	0	0	1	0	0	0	1	1	0	0	0	1	1	0	0	1	0	1	1	0
						Xining	0	0	1	1	1	0	0	0	0	0	0	0	0	0	0	1	0	0	0	0	0	1	0	0	1	1	0	1	0
						Yinchuan	1	1	1	1	1	0	0	0	0	0	0	0	0	0	1	1	0	0	0	0	1	1	0	0	1	1	1	0	0
						Urumchi	0	0	0	0	0	0	0	0	0	0	0	0	0	0	0	0	0	0	0	0	0	0	0	0	0	0	0	0	0
																																			408
					W		Beijing	Tianjin	Shijiazhuang	Taiyuan	Hohehot	Shenyang	Changchun	Harbin	Shanghai	Nanjing	Hangzhou	Hefei	Fuzhou	Nanchang	Jinan	Zhengzhou	Wuhan	Changsha	Guangzhou	Nanning	Chongqing	Chengdu	Guiyang	Kunming	Xi'an	Lanzhou	Xining	Yinchuan	Urumchi
						Beijing	0	0.00245098	0.00245098	0.00245098	0.00245098	0.00245098	0.00245098	0.00245098	0.00245098	0.00245098	0.00245098	0.00245098	0	0.00245098	0.00245098	0.00245098	0.00245098	0.00245098	0	0	0	0	0	0	0.00245098	0.00245098	0	0.00245098	0
						Tianjin	0.00245098	0	0.00245098	0.00245098	0.00245098	0.00245098	0.00245098	0.00245098	0.00245098	0.00245098	0.00245098	0.00245098	0	0.00245098	0.00245098	0.00245098	0.00245098	0.00245098	0	0	0	0	0	0	0.00245098	0	0	0.00245098	0
						Shijiazhuang	0.00245098	0.00245098	0	0.00245098	0.00245098	0.00245098	0.00245098	0.00245098	0.00245098	0.00245098	0.00245098	0.00245098	0	0.00245098	0.00245098	0.00245098	0.00245098	0.00245098	0	0	0.00245098	0.00245098	0	0	0.00245098	0.00245098	0.00245098	0.00245098	0
						Taiyuan	0.00245098	0.00245098	0.00245098	0	0.00245098	0.00245098	0.00245098	0.00245098	0.00245098	0.00245098	0.00245098	0.00245098	0	0.00245098	0.00245098	0.00245098	0.00245098	0.00245098	0	0	0	0.00245098	0	0	0.00245098	0.00245098	0.00245098	0.00245098	0
						Hohehot	0.00245098	0.00245098	0.00245098	0.00245098	0	0.00245098	0.00245098	0	0	0.00245098	0	0.00245098	0	0	0.00245098	0.00245098	0	0	0	0	0	0	0	0	0.00245098	0.00245098	0.00245098	0.00245098	0
						Shenyang	0.00245098	0.00245098	0.00245098	0.00245098	0.00245098	0	0.00245098	0.00245098	0	0.00245098	0	0.00245098	0	0	0.00245098	0.00245098	0	0	0	0	0	0	0	0	0	0	0	0	0
						Changchun	0.00245098	0.00245098	0.00245098	0.00245098	0.00245098	0.00245098	0	0.00245098	0	0	0	0	0	0	0.00245098	0.00245098	0	0	0	0	0	0	0	0	0	0	0	0	0
						Harbin	0.00245098	0.00245098	0.00245098	0.00245098	0	0.00245098	0.00245098	0	0	0	0	0	0	0	0.00245098	0	0	0	0	0	0	0	0	0	0	0	0	0	0
						Shanghai	0.00245098	0.00245098	0.00245098	0.00245098	0	0	0	0	0	0.00245098	0.00245098	0.00245098	0.00245098	0.00245098	0.00245098	0.00245098	0.00245098	0.00245098	0.00245098	0	0	0	0	0	0.00245098	0	0	0	0
						Nanjing	0.00245098	0.00245098	0.00245098	0.00245098	0.00245098	0.00245098	0	0	0.00245098	0	0.00245098	0.00245098	0.00245098	0.00245098	0.00245098	0.00245098	0.00245098	0.00245098	0.00245098	0	0	0	0	0	0.00245098	0	0	0	0
						Hangzhou	0.00245098	0.00245098	0.00245098	0.00245098	0	0	0	0	0.00245098	0.00245098	0	0.00245098	0.00245098	0.00245098	0.00245098	0.00245098	0.00245098	0.00245098	0.00245098	0	0	0	0	0	0.00245098	0	0	0	0
						Hefei	0.00245098	0.00245098	0.00245098	0.00245098	0.00245098	0.00245098	0	0	0.00245098	0.00245098	0.00245098	0	0.00245098	0.00245098	0.00245098	0.00245098	0.00245098	0.00245098	0.00245098	0	0	0	0	0	0.00245098	0.00245098	0	0	0
						Fuzhou	0	0	0	0	0	0	0	0	0.00245098	0.00245098	0.00245098	0.00245098	0	0.00245098	0.00245098	0.00245098	0.00245098	0.00245098	0.00245098	0	0	0	0.00245098	0	0	0	0	0	0
						Nanchang	0.00245098	0.00245098	0.00245098	0.00245098	0	0	0	0	0.00245098	0.00245098	0.00245098	0.00245098	0.00245098	0	0.00245098	0.00245098	0.00245098	0.00245098	0.00245098	0.00245098	0.00245098	0	0.00245098	0	0.00245098	0	0	0	0
						Jinan	0.00245098	0.00245098	0.00245098	0.00245098	0.00245098	0.00245098	0.00245098	0.00245098	0.00245098	0.00245098	0.00245098	0.00245098	0.00245098	0.00245098	0	0.00245098	0.00245098	0.00245098	0	0	0	0	0	0	0.00245098	0	0	0.00245098	0
						Zhengzhou	0.00245098	0.00245098	0.00245098	0.00245098	0.00245098	0.00245098	0.00245098	0	0.00245098	0.00245098	0.00245098	0.00245098	0.00245098	0.00245098	0.00245098	0	0.00245098	0.00245098	0.00245098	0	0.00245098	0.00245098	0.00245098	0	0.00245098	0.00245098	0.00245098	0.00245098	0
						Wuhan	0.00245098	0.00245098	0.00245098	0.00245098	0	0	0	0	0.00245098	0.00245098	0.00245098	0.00245098	0.00245098	0.00245098	0.00245098	0.00245098	0	0.00245098	0.00245098	0.00245098	0.00245098	0.00245098	0.00245098	0	0.00245098	0.00245098	0	0	0
						Changsha	0.00245098	0.00245098	0.00245098	0.00245098	0	0	0	0	0.00245098	0.00245098	0.00245098	0.00245098	0.00245098	0.00245098	0.00245098	0.00245098	0.00245098	0	0.00245098	0.00245098	0.00245098	0	0.00245098	0.00245098	0.00245098	0	0	0	0
						Guangzhou	0	0	0	0	0	0	0	0	0.00245098	0.00245098	0.00245098	0.00245098	0.00245098	0.00245098	0	0.00245098	0.00245098	0.00245098	0	0.00245098	0	0	0.00245098	0	0	0	0	0	0
						Nanning	0	0	0	0	0	0	0	0	0	0	0	0	0	0.00245098	0	0	0.00245098	0.00245098	0.00245098	0	0.00245098	0.00245098	0.00245098	0.00245098	0	0	0	0	0
						Chongqing	0	0	0.00245098	0	0	0	0	0	0	0	0	0	0	0.00245098	0	0.00245098	0.00245098	0.00245098	0	0.00245098	0	0.00245098	0.00245098	0.00245098	0.00245098	0.00245098	0	0.00245098	0
						Chengdu	0	0	0.00245098	0.00245098	0	0	0	0	0	0	0	0	0	0	0	0.00245098	0.00245098	0	0	0.00245098	0.00245098	0	0.00245098	0.00245098	0.00245098	0.00245098	0.00245098	0.00245098	0
						Guiyang	0	0	0	0	0	0	0	0	0	0	0	0	0.00245098	0.00245098	0	0.00245098	0.00245098	0.00245098	0.00245098	0.00245098	0.00245098	0.00245098	0	0.00245098	0.00245098	0	0	0	0
						Kunming	0	0	0	0	0	0	0	0	0	0	0	0	0	0	0	0	0	0.00245098	0	0.00245098	0.00245098	0.00245098	0.00245098	0	0	0	0	0	0
						Xi'an	0.00245098	0.00245098	0.00245098	0.00245098	0.00245098	0	0	0	0.00245098	0.00245098	0.00245098	0.00245098	0	0.00245098	0.00245098	0.00245098	0.00245098	0.00245098	0	0	0.00245098	0.00245098	0.00245098	0	0	0.00245098	0.00245098	0.00245098	0
						Lanzhou	0.00245098	0	0.00245098	0.00245098	0.00245098	0	0	0	0	0	0	0.00245098	0	0	0	0.00245098	0.00245098	0	0	0	0.00245098	0.00245098	0	0	0.00245098	0	0.00245098	0.00245098	0
						Xining	0	0	0.00245098	0.00245098	0.00245098	0	0	0	0	0	0	0	0	0	0	0.00245098	0	0	0	0	0	0.00245098	0	0	0.00245098	0.00245098	0	0.00245098	0
						Yinchuan	0.00245098	0.00245098	0.00245098	0.00245098	0.00245098	0	0	0	0	0	0	0	0	0	0.00245098	0.00245098	0	0	0	0	0.00245098	0.00245098	0	0	0.00245098	0.00245098	0.00245098	0	0
						Urumchi	0	0	0	0	0	0	0	0	0	0	0	0	0	0	0	0	0	0	0	0	0	0	0	0	0	0	0	0	0
																																			1
					(x-y)^2	Standardized variable (S)	2.24779	0.702862	-0.546648	-0.322181	-0.893686	0.34506	-0.263791	0.0163999	3.43853	0.0134892	-0.35432	-0.719405	-0.527995	-0.643008	-0.304582	-0.339724	1.16295	-0.475627	1.27719	-0.759387	0.836822	0.151742	-0.583956	-0.344251	0.0866687	-0.589211	-0.944096	-1.04607	-0.621574
					Standardized variable (S)		Beijing	Tianjin	Shijiazhuang	Taiyuan	Hohehot	Shenyang	Changchun	Harbin	Shanghai	Nanjing	Hangzhou	Hefei	Fuzhou	Nanchang	Jinan	Zhengzhou	Wuhan	Changsha	Guangzhou	Nanning	Chongqing	Chengdu	Guiyang	Kunming	Xi'an	Lanzhou	Xining	Yinchuan	Urumchi
					2.24779	Beijing	0	2.3868	7.80888	6.60475	9.86887	3.62038	6.30804	4.9791	1.41787	4.9921	6.77098	8.80425	7.70498	8.35671	6.51461	6.69523	1.17687	7.417	0.94206	9.04311	1.99083	4.39342	8.01879	6.71868	4.67045	8.04857	10.1881	10.8495	8.23325
					0.702862	Tianjin	2.3868	0	1.56127	1.05071	2.54896	0.128022	0.934419	0.47123	7.48391	0.475235	1.11763	2.02284	1.51501	1.81137	1.01494	1.08699	0.211684	1.38884	0.329855	2.13817	0.0179452	0.303733	1.6559	1.09645	0.379694	1.66945	2.71247	3.05877	1.75413
					-0.546648	Shijiazhuang	7.80888	1.56127	0	0.0503853	0.120435	0.795144	0.0800078	0.317023	15.8817	0.313754	0.0369901	0.0298451	0.000347933	0.00928521	0.0585957	0.0428175	2.92274	0.005044	3.32639	0.0452578	1.91399	0.487748	0.0013919	0.0409644	0.40109	0.00181158	0.157965	0.249423	0.00561393
					-0.322181	Taiyuan	6.60475	1.05071	0.0503853	0	0.326617	0.445211	0.00340937	0.114637	14.143	0.112675	0.00103289	0.157787	0.0423593	0.10293	0.00030972	0.000307747	2.20562	0.0235455	2.558	0.191149	1.34329	0.224603	0.068526	0.000487087	0.167158	0.0713047	0.386777	0.524016	0.089636
					-0.893686	Hohehot	9.86887	2.54896	0.120435	0.326617	0	1.53449	0.396767	0.828256	18.7681	0.822966	0.290915	0.0303736	0.13373	0.0628393	0.347042	0.306873	4.22976	0.174773	4.71271	0.0180362	2.99465	1.09292	0.0959323	0.301878	0.961094	0.0927049	0.00254116	0.0232212	0.0740446
					0.34506	Shenyang	3.62038	0.128022	0.795144	0.445211	1.53449	0	0.370701	0.108018	9.56958	0.109939	0.489133	1.13309	0.762226	0.976279	0.422036	0.46893	0.668948	0.673528	0.86887	1.2198	0.241829	0.0373721	0.863072	0.475151	0.0667663	0.872862	1.66192	1.93525	0.934382
					-0.263791	Changchun	6.30804	0.934419	0.0800078	0.00340937	0.396767	0.370701	0	0.0785072	13.7072	0.0768846	0.00819539	0.207584	0.0698035	0.143805	0.0016639	0.00576576	2.0356	0.0448742	2.37463	0.245615	1.21135	0.172668	0.102505	0.00647379	0.122822	0.105898	0.462814	0.611961	0.128008
					0.0163999	Harbin	4.9791	0.47123	0.317023	0.114637	0.828256	0.108018	0.0785072	0	11.711	8.4724e-06	0.137433	0.541409	0.296366	0.434819	0.10303	0.126824	1.31458	0.24209	1.5896	0.601845	0.673092	0.0183174	0.360427	0.130069	0.0049377	0.366764	0.922551	1.12884	0.407011
					3.43853	Shanghai	1.41787	7.48391	15.8817	14.143	18.7681	9.56958	13.7072	11.711	0	11.7309	14.3857	17.2885	15.7334	16.659	14.0109	14.2752	5.17827	15.3207	4.6714	17.6225	6.76891	10.803	16.1804	14.3095	11.235	16.2227	19.2074	20.1117	16.4845
					0.0134892	Nanjing	4.9921	0.475235	0.313754	0.112675	0.822966	0.109939	0.0768846	8.4724e-06	11.7309	0	0.135283	0.537134	0.293205	0.430988	0.10117	0.12476	1.32127	0.239234	1.59695	0.597337	0.677876	0.0191138	0.356941	0.127978	0.00535524	0.363247	0.916968	1.12267	0.403305
					-0.35432	Hangzhou	6.77098	1.11763	0.0369901	0.00103289	0.290915	0.489133	0.00819539	0.137433	14.3857	0.135283	0	0.133287	0.0301631	0.0833407	0.00247381	0.000213037	2.30212	0.0147154	2.66183	0.164079	1.41882	0.256098	0.0527328	0.000101374	0.194471	0.0551737	0.347835	0.478519	0.0714248
					-0.719405	Hefei	8.80425	2.02284	0.0298451	0.157787	0.0303736	1.13309	0.207584	0.541409	17.2885	0.537134	0.133287	0	0.0366379	0.00583659	0.172078	0.144158	3.54327	0.059428	3.9864	0.00159851	2.42184	0.758897	0.0183465	0.140741	0.649755	0.0169507	0.0504856	0.10671	0.00957095
					-0.527995	Fuzhou	7.70498	1.51501	0.000347933	0.0423593	0.13373	0.762226	0.0698035	0.296366	15.7334	0.293205	0.0301631	0.0366379	0	0.0132279	0.0499132	0.035446	2.8593	0.00274243	3.2587	0.0535421	1.86272	0.462042	0.00313164	0.0337617	0.377812	0.00374735	0.17314	0.268402	0.00875705
					-0.643008	Nanchang	8.35671	1.81137	0.00928521	0.10293	0.0628393	0.976279	0.143805	0.434819	16.659	0.430988	0.0833407	0.00583659	0.0132279	0	0.114532	0.091981	3.26149	0.0280164	3.68717	0.0135441	2.1899	0.631627	0.0034871	0.0892554	0.532428	0.00289413	0.0906538	0.16246	0.000459403
					-0.304582	Jinan	6.51461	1.01494	0.0585957	0.00030972	0.347042	0.422036	0.0016639	0.10303	14.0109	0.10117	0.00247381	0.172078	0.0499132	0.114532	0	0.00123493	2.15366	0.0292562	2.50201	0.206847	1.3028	0.208232	0.0780496	0.00157362	0.153077	0.0810132	0.408977	0.549805	0.100484
					-0.339724	Zhengzhou	6.69523	1.08699	0.0428175	0.000307747	0.306873	0.46893	0.00576576	0.126824	14.2752	0.12476	0.000213037	0.144158	0.035446	0.091981	0.00123493	0	2.25804	0.0184696	2.61442	0.176117	1.38426	0.241539	0.0596493	2.04967e-05	0.181811	0.0622436	0.365265	0.498926	0.0794395
					1.16295	Wuhan	1.17687	0.211684	2.92274	2.20562	4.22976	0.668948	2.0356	1.31458	5.17827	1.32127	2.30212	3.54327	2.8593	3.26149	2.15366	2.25804	0	2.68494	0.0130506	3.69539	0.106362	1.02255	3.05169	2.27166	1.15839	3.07008	4.43965	4.87979	3.18454
					-0.475627	Changsha	7.417	1.38884	0.005044	0.0235455	0.174773	0.673528	0.0448742	0.24209	15.3207	0.239234	0.0147154	0.059428	0.00274243	0.0280164	0.0292562	0.0184696	2.68494	0	3.07237	0.0805197	1.72252	0.393591	0.0117352	0.0172595	0.316176	0.0129013	0.219463	0.325406	0.0213006
					1.27719	Guangzhou	0.94206	0.329855	3.32639	2.558	4.71271	0.86887	2.37463	1.5896	4.6714	1.59695	2.66183	3.9864	3.2587	3.68717	2.50201	2.61442	0.0130506	3.07237	0	4.14765	0.193926	1.26664	3.46387	2.62908	1.41735	3.48346	4.93412	5.39755	3.60531
					-0.759387	Nanning	9.04311	2.13817	0.0452578	0.191149	0.0180362	1.2198	0.245615	0.601845	17.6225	0.597337	0.164079	0.00159851	0.0535421	0.0135441	0.206847	0.176117	3.69539	0.0805197	4.14765	0	2.54788	0.830155	0.0307759	0.172337	0.71581	0.0289599	0.0341173	0.0821877	0.0189923
					0.836822	Chongqing	1.99083	0.0179452	1.91399	1.34329	2.99465	0.241829	1.21135	0.673092	6.76891	0.677876	1.41882	2.42184	1.86272	2.1899	1.3028	1.38426	0.106362	1.72252	0.193926	2.54788	0	0.469334	2.01861	1.39493	0.562729	2.03357	3.17167	3.54528	2.12692
					0.151742	Chengdu	4.39342	0.303733	0.487748	0.224603	1.09292	0.0373721	0.172668	0.0183174	10.803	0.0191138	0.256098	0.758897	0.462042	0.631627	0.208232	0.241539	1.02255	0.393591	1.26664	0.830155	0.469334	0	0.541251	0.246009	0.00423449	0.54901	1.20086	1.43475	0.598017
					-0.583956	Guiyang	8.01879	1.6559	0.0013919	0.068526	0.0959323	0.863072	0.102505	0.360427	16.1804	0.356941	0.0527328	0.0183465	0.00313164	0.0034871	0.0780496	0.0596493	3.05169	0.0117352	3.46387	0.0307759	2.01861	0.541251	0	0.0574584	0.449738	2.76103e-05	0.1297	0.21355	0.00141511
					-0.344251	Kunming	6.71868	1.09645	0.0409644	0.000487087	0.301878	0.475151	0.00647379	0.130069	14.3095	0.127978	0.000101374	0.140741	0.0337617	0.0892554	0.00157362	2.04967e-05	2.27166	0.0172595	2.62908	0.172337	1.39493	0.246009	0.0574584	0	0.185692	0.0600051	0.359813	0.49255	0.0769079
					0.0866687	Xi'an	4.67045	0.379694	0.40109	0.167158	0.961094	0.0667663	0.122822	0.0049377	11.235	0.00535524	0.194471	0.649755	0.377812	0.532428	0.153077	0.181811	1.15839	0.316176	1.41735	0.71581	0.562729	0.00423449	0.449738	0.185692	0	0.456813	1.06247	1.2831	0.501608
					-0.589211	Lanzhou	8.04857	1.66945	0.00181158	0.0713047	0.0927049	0.872862	0.105898	0.366764	16.2227	0.363247	0.0551737	0.0169507	0.00374735	0.00289413	0.0810132	0.0622436	3.07008	0.0129013	3.48346	0.0289599	2.03357	0.54901	2.76103e-05	0.0600051	0.456813	0	0.125943	0.208721	0.00104739
					-0.944096	Xining	10.1881	2.71247	0.157965	0.386777	0.00254116	1.66192	0.462814	0.922551	19.2074	0.916968	0.347835	0.0504856	0.17314	0.0906538	0.408977	0.365265	4.43965	0.219463	4.93412	0.0341173	3.17167	1.20086	0.1297	0.359813	1.06247	0.125943	0	0.0103989	0.10402
					-1.04607	Yinchuan	10.8495	3.05877	0.249423	0.524016	0.0232212	1.93525	0.611961	1.12884	20.1117	1.12267	0.478519	0.10671	0.268402	0.16246	0.549805	0.498926	4.87979	0.325406	5.39755	0.0821877	3.54528	1.43475	0.21355	0.49255	1.2831	0.208721	0.0103989	0	0.180197
					-0.621574	Urumchi	8.23325	1.75413	0.00561393	0.089636	0.0740446	0.934382	0.128008	0.407011	16.4845	0.403305	0.0714248	0.00957095	0.00875705	0.000459403	0.100484	0.0794395	3.18454	0.0213006	3.60531	0.0189923	2.12692	0.598017	0.00141511	0.0769079	0.501608	0.00104739	0.10402	0.180197	0
																																			1624
					W		Beijing	Tianjin	Shijiazhuang	Taiyuan	Hohehot	Shenyang	Changchun	Harbin	Shanghai	Nanjing	Hangzhou	Hefei	Fuzhou	Nanchang	Jinan	Zhengzhou	Wuhan	Changsha	Guangzhou	Nanning	Chongqing	Chengdu	Guiyang	Kunming	Xi'an	Lanzhou	Xining	Yinchuan	Urumchi
						Beijing	0	0.00585001	0.0191394	0.0161881	0.0241884	0.00887348	0.0154609	0.0122037	0.00347518	0.0122355	0.0165955	0.021579	0	0.0204821	0.0159672	0.0164099	0.00288449	0.0181789	0	0	0	0	0	0	0.0114472	0.0197269	0	0.026592	0
						Tianjin	0.00585001	0	0.00382665	0.00257528	0.00624746	0.000313779	0.00229024	0.00115498	0.0183429	0.00116479	0.0027393	0.00495795	0	0.00443962	0.00248761	0.00266418	0.000518833	0.00340401	0	0	0	0	0	0	0.000930623	0	0	0.00749697	0
						Shijiazhuang	0.0191394	0.00382665	0	0.000123493	0.000295184	0.00194888	0.000196098	0.000777017	0.0389257	0.000769004	9.0662e-05	7.31498e-05	0	2.27579e-05	0.000143617	0.000104945	0.00716357	1.23628e-05	0	0	0.00469115	0.00119546	0	0	0.000983064	4.44015e-06	0.000387168	0.000611331	0
						Taiyuan	0.0161881	0.00257528	0.000123493	0	0.000800532	0.0010912	8.35631e-06	0.000280974	0.0346642	0.000276163	2.53158e-06	0.000386733	0	0.000252279	7.59118e-07	7.54283e-07	0.00540594	5.77096e-05	0	0	0	0.000550498	0	0	0.000409702	0.000174766	0.000947983	0.00128435	0
						Hohehot	0.0241884	0.00624746	0.000295184	0.000800532	0	0.00376101	0.000972467	0	0	0.00201707	0	7.4445e-05	0	0	0.000850594	0.000752141	0	0	0	0	0	0	0	0	0.00235562	0.000227218	6.22834e-06	5.69148e-05	0
						Shenyang	0.00887348	0.000313779	0.00194888	0.0010912	0.00376101	0	0.00090858	0.000264749	0	0.000269459	0	0.00277717	0	0	0.0010344	0.00114934	0	0	0	0	0	0	0	0	0	0	0	0	0
						Changchun	0.0154609	0.00229024	0.000196098	8.35631e-06	0.000972467	0.00090858	0	0.00019242	0	0	0	0	0	0	4.07819e-06	1.41318e-05	0	0	0	0	0	0	0	0	0	0	0	0	0
						Harbin	0.0122037	0.00115498	0.000777017	0.000280974	0	0.000264749	0.00019242	0	0	0	0	0	0	0	0.000252524	0	0	0	0	0	0	0	0	0	0	0	0	0	0
						Shanghai	0.00347518	0.0183429	0.0389257	0.0346642	0	0	0	0	0	0.0287523	0.0352592	0.0423737	0.0385622	0.0408309	0.0343405	0.0349883	0.0126918	0.0375506	0.0114495	0	0	0	0	0	0.0275368	0	0	0	0
						Nanjing	0.0122355	0.00116479	0.000769004	0.000276163	0.00201707	0.000269459	0	0	0.0287523	0	0.000331577	0.00131651	0.00071864	0.00105634	0.000247965	0.000305783	0.0032384	0.000586359	0.00391408	0	0	0	0	0	1.31256e-05	0	0	0	0
						Hangzhou	0.0165955	0.0027393	9.0662e-05	2.53158e-06	0	0	0	0	0.0352592	0.000331577	0	0.000326685	7.39291e-05	0.000204267	6.06326e-06	5.2215e-07	0.00564244	3.60671e-05	0.0065241	0	0	0	0	0	0.000476644	0	0	0	0
						Hefei	0.021579	0.00495795	7.31498e-05	0.000386733	7.4445e-05	0.00277717	0	0	0.0423737	0.00131651	0.000326685	0	8.97988e-05	1.43054e-05	0.00042176	0.000353328	0.00868449	0.000145657	0.00977059	0	0	0	0	0	0.00159254	4.15457e-05	0	0	0
						Fuzhou	0	0	0	0	0	0	0	0	0.0385622	0.00071864	7.39291e-05	8.97988e-05	0	3.24214e-05	0.000122336	8.68774e-05	0.0070081	6.72163e-06	0.00798701	0	0	0	7.6756e-06	0	0	0	0	0	0
						Nanchang	0.0204821	0.00443962	2.27579e-05	0.000252279	0	0	0	0	0.0408309	0.00105634	0.000204267	1.43054e-05	3.24214e-05	0	0.000280715	0.000225444	0.00799386	6.86676e-05	0.00903718	3.31962e-05	0.00536739	0	8.54682e-06	0	0.00130497	0	0	0	0
						Jinan	0.0159672	0.00248761	0.000143617	7.59118e-07	0.000850594	0.0010344	4.07819e-06	0.000252524	0.0343405	0.000247965	6.06326e-06	0.00042176	0.000122336	0.000280715	0	3.02679e-06	0.00527858	7.17063e-05	0	0	0	0	0	0	0.00037519	0	0	0.00134756	0
						Zhengzhou	0.0164099	0.00266418	0.000104945	7.54283e-07	0.000752141	0.00114934	1.41318e-05	0	0.0349883	0.000305783	5.2215e-07	0.000353328	8.68774e-05	0.000225444	3.02679e-06	0	0.00553441	4.52686e-05	0.00640789	0	0.00339279	0.000592006	0.000146199	0	0.000445615	0.000152558	0.000895257	0.00122286	0
						Wuhan	0.00288449	0.000518833	0.00716357	0.00540594	0	0	0	0	0.0126918	0.0032384	0.00564244	0.00868449	0.0070081	0.00799386	0.00527858	0.00553441	0	0.00658074	3.19869e-05	0.00905733	0.00026069	0.00250625	0.00747963	0	0.00283919	0.0075247	0	0	0
						Changsha	0.0181789	0.00340401	1.23628e-05	5.77096e-05	0	0	0	0	0.0375506	0.000586359	3.60671e-05	0.000145657	6.72163e-06	6.86676e-05	7.17063e-05	4.52686e-05	0.00658074	0	0.00753033	0.000197352	0.00422186	0	2.87628e-05	4.23027e-05	0.000774942	0	0	0	0
						Guangzhou	0	0	0	0	0	0	0	0	0.0114495	0.00391408	0.0065241	0.00977059	0.00798701	0.00903718	0	0.00640789	3.19869e-05	0.00753033	0	0.0101658	0	0	0.00848989	0	0	0	0	0	0
						Nanning	0	0	0	0	0	0	0	0	0	0	0	0	0	3.31962e-05	0	0	0.00905733	0.000197352	0.0101658	0	0.00624481	0.00203469	7.54312e-05	0.000422396	0	0	0	0	0
						Chongqing	0	0	0.00469115	0	0	0	0	0	0	0	0	0	0	0.00536739	0	0.00339279	0.00026069	0.00422186	0	0.00624481	0	0.00115033	0.00494757	0.00341895	0.00137924	0.00498424	0	0.00868942	0
						Chengdu	0	0	0.00119546	0.000550498	0	0	0	0	0	0	0	0	0	0	0	0.000592006	0.00250625	0	0	0.00203469	0.00115033	0	0.0013266	0.000602964	1.03787e-05	0.00134561	0.00294328	0.00351656	0
						Guiyang	0	0	0	0	0	0	0	0	0	0	0	0	7.6756e-06	8.54682e-06	0	0.000146199	0.00747963	2.87628e-05	0.00848989	7.54312e-05	0.00494757	0.0013266	0	0.000140829	0.0011023	0	0	0	0
						Kunming	0	0	0	0	0	0	0	0	0	0	0	0	0	0	0	0	0	4.23027e-05	0	0.000422396	0.00341895	0.000602964	0.000140829	0	0	0	0	0	0
						Xi'an	0.0114472	0.000930623	0.000983064	0.000409702	0.00235562	0	0	0	0.0275368	1.31256e-05	0.000476644	0.00159254	0	0.00130497	0.00037519	0.000445615	0.00283919	0.000774942	0	0	0.00137924	1.03787e-05	0.0011023	0	0	0.00111964	0.0026041	0.00314485	0
						Lanzhou	0.0197269	0	4.44015e-06	0.000174766	0.000227218	0	0	0	0	0	0	4.15457e-05	0	0	0	0.000152558	0.0075247	0	0	0	0.00498424	0.00134561	0	0	0.00111964	0	0.000308684	0.000511571	0
						Xining	0	0	0.000387168	0.000947983	6.22834e-06	0	0	0	0	0	0	0	0	0	0	0.000895257	0	0	0	0	0	0.00294328	0	0	0.0026041	0.000308684	0	2.54876e-05	0
						Yinchuan	0.026592	0.00749697	0.000611331	0.00128435	5.69148e-05	0	0	0	0	0	0	0	0	0	0.00134756	0.00122286	0	0	0	0	0.00868942	0.00351656	0	0	0.00314485	0.000511571	2.54876e-05	0	0
						Urumchi	0	0	0	0	0	0	0	0	0	0	0	0	0	0	0	0	0	0	0	0	0	0	0	0	0	0	0	0	0
																																			2.10364
[truncated: 17 more columns]

## Sheet: Method 4(N+F)
City	Population size in 2000 (x)	Utilized variable (y)	Standardized variable (P)	Standardized variable (S)	Distance Matrix		Beijing	Tianjin	Shijiazhuang	Taiyuan	Hohehot	Shenyang	Changchun	Harbin	Shanghai	Nanjing	Hangzhou	Hefei	Fuzhou	Nanchang	Jinan	Zhengzhou	Wuhan	Changsha	Guangzhou	Nanning	Chongqing	Chengdu	Guiyang	Kunming	Xi'an	Lanzhou	Xining	Yinchuan	Urumchi	Unit	r	N	wN	Getis G	Moran I	Geary C		r	N	wN	Getis G	Moran I	Geary C
Beijing	9496688	0.0960142	2.28758	2.24779		Beijing		137	277	508	667	741	1046	1288	1463	1160	1589	1074	2334	1449	497	689	1225	1587	2294	2566	2087	2042	2539	3178	1159	1811	2092	1343	3768	1	1850	408	0.533081	0.000656503	-0.00928238	0.528501		150	2	0.0103164	1.27049e-05	0.00403032	0.00293941
Tianjin	5313702	0.053723	0.715303	0.702862		Tianjin	137		419	650	804	728	1033	1275	1326	1023	1452	973	2197	1444	360	831	1367	1729	2436	2708	2230	2185	2681	3320	1301	1948	2235	1480	3911	1								250	10	0.0199147	2.45255e-05	0.00277962	0.0209697
Shijiazhuang	1930579	0.0195187	-0.556324	-0.546648		Shijiazhuang	277	419		231	871	1126	1431	1673	1267	964	1393	914	1915	1293	301	412	948	1310	2017	2289	1810	1765	2262	2901	923	1599	1815	1547	3491	1								350	20	0.0370741	4.56578e-05	-6.88426e-05	0.0462237
Taiyuan	2538336	0.0256633	-0.327884	-0.322181		Taiyuan	508	650	231		640	1255	1560	1802	1498	1195	1624	1145	2521	1544	532	577	1179	1537	2243	2515	1997	1493	2460	2593	651	1327	1543	1316	3219	1								450	34	0.0505015	6.2194e-05	-0.00367204	0.0569734
Hohehot	990954	0.0100188	-0.909504	-0.893686		Hohehot	667	804	871	640		1408	1713	1955	2130	1827	2256	1777	3303	2674	1164	1362	1898	2256	2962	3234	2637	2133	3100	3233	1291	1144	1360	676	3036	1								550	56	0.0780624	9.6136e-05	-0.00560423	0.0797608
Shenyang	4344933	0.0439285	0.351168	0.34506		Shenyang	741	728	1126	1255	1408		305	547	2054	1751	2180	1701	2925	2151	1088	1538	1972	2334	3041	3313	2834	2789	3286	3925	1906	2552	2839	2084	4515	1								650	74	0.0903891	0.000111317	-0.00833609	0.103328
Changchun	2696430	0.0272617	-0.268461	-0.263791		Changchun	1046	1033	1431	1560	1713	305		242	2359	2056	2485	2006	3230	2456	1393	1843	2277	2639	3346	3618	3139	3094	3591	4230	2211	2857	3144	2389	4820	1								750	98	0.121643	0.000149806	-0.00941649	0.133216
Harbin	3455065	0.0349317	0.0166902	0.0163999		Harbin	1288	1275	1673	1802	1955	547	242		2601	2298	2727	2248	3472	2698	1635	2085	2519	2881	3588	3860	3381	3336	3833	4472	2453	3099	3386	2631	5062	1								850	110	0.134223	0.000165299	-0.0174882	0.160326
Shanghai	12720701	0.12861	3.4994	3.43853		Shanghai	1463	1326	1267	1498	2130	2054	2359	2601		303	201	615	1180	844	966	998	1235	1207	1810	2082	2516	2351	2053	2699	1509	2185	2401	2355	4077	1								950	126	0.142293	0.000175238	-0.0150894	0.166087
Nanjing	3447184	0.034852	0.0137279	0.0134892		Nanjing	1160	1023	964	1195	1827	1751	2056	2298	303		429	312	1174	838	663	695	1231	1201	1804	2076	2093	2048	2054	2693	1206	1882	2098	2052	3774	1								1050	158	0.185972	0.000229029	-0.0244638	0.223632
Hangzhou	2451319	0.0247835	-0.360591	-0.35432		Hangzhou	1589	1452	1393	1624	2256	2180	2485	2727	201	429		451	979	643	1092	1124	1202	1006	1609	1881	2315	2552	1852	2498	1635	2311	2527	2481	4065	1								1150	180	0.211401	0.000260346	-0.0234009	0.238464
Hefei	1462828	0.0147896	-0.732139	-0.719405		Hefei	1074	973	914	1145	1777	1701	2006	2248	615	312	451		1196	478	613	645	1181	1226	1829	2210	2043	1998	2076	3098	1156	1832	2048	2002	3724	1								1250	226	0.304352	0.000374818	-0.0147328	0.313847
Fuzhou	1981083	0.0200293	-0.537341	-0.527995		Fuzhou	2334	2197	1915	2521	3303	2925	3230	3472	1180	1174	979	1196		622	1837	1649	1013	985	1588	1860	2301	2805	1838	2477	2389	3065	3281	3235	4957	1								1350	266	0.357981	0.000440863	-0.0227563	0.384683
Nanchang	1669679	0.0168809	-0.654389	-0.643008		Nanchang	1449	1444	1293	1544	2674	2151	2456	2698	844	838	643	478	622		1137	927	391	419	1022	1294	1735	2239	1272	1911	1412	2088	2304	2258	4391	1								1450	300	0.3867	0.000476232	-0.0230641	0.407594
Jinan	2585986	0.0261451	-0.309974	-0.304582		Jinan	497	360	301	532	1164	1088	1393	1635	966	663	1092	613	1837	1137		666	1202	1564	2156	2428	2064	2019	2516	3119	1177	1853	2069	1840	3745	1								1550	324	0.438291	0.000539767	-0.00452654	0.447743
Zhengzhou	2490838	0.0251831	-0.345737	-0.339724		Zhengzhou	689	831	412	577	1362	1538	1843	2085	998	695	1124	645	1649	927	666		536	898	1605	1877	1398	1353	1850	2489	511	1187	1403	1357	3079	1								1650	352	0.46971	0.000578461	-0.0126863	0.480468
Wuhan	6559426	0.0663177	1.18354	1.16295		Wuhan	1225	1367	948	1179	1898	1972	2277	2519	1235	1231	1202	1181	1013	391	1202	536		362	1069	1341	1233	1737	1314	1953	1047	1723	1939	1893	3615	1								1750	368	0.486829	0.000599543	-0.0175222	0.494694
Changsha	2122873	0.0214629	-0.484046	-0.475627		Changsha	1587	1729	1310	1537	2256	2334	2639	2881	1207	1201	1006	1226	985	419	1564	898	362		707	979	1419	1923	956	1595	1405	2081	2297	2251	3973	1								1850	408	0.533081	0.000656503	-0.00928238	0.528501
Guangzhou	6868736	0.0694449	1.2998	1.27719		Guangzhou	2294	2436	2017	2243	2962	3041	3346	3588	1810	1804	1609	1829	1588	1022	2156	1605	1069	707		1314	2023	2527	1560	2199	2111	2787	3003	2957	4679	1								1950	442	0.55338	0.000681503	-0.0155258	0.553154
Nanning	1354576	0.0136951	-0.772828	-0.759387		Nanning	2566	2708	2289	2515	3234	3313	3618	3860	2082	2076	1881	2210	1860	1294	2428	1877	1341	979	1314		1328	1832	865	1504	2383	3059	3275	3229	4951	1								2050	472	0.59327	0.000730628	-0.0105647	0.574064
Chongqing	5676406	0.0573901	0.851634	0.836822		Chongqing	2087	2230	1810	1997	2637	2834	3139	3381	2516	2093	2315	2043	2301	1735	2064	1398	1233	1419	2023	1328		504	463	1102	1346	1676	1892	1846	3530	1								2150	518	0.651815	0.000802728	-0.0236581	0.678116
Chengdu	3821511	0.0386366	0.154428	0.151742		Chengdu	2042	2185	1765	1493	2133	2789	3094	3336	2351	2048	2552	1998	2805	2239	2019	1353	1737	1923	2527	1832	504		967	1100	842	1172	1388	1342	3026	1								2250	546	0.689023	0.00084855	-0.0326788	0.716569
Guiyang	1829565	0.0184974	-0.594292	-0.583956		Guiyang	2539	2681	2262	2460	3100	3286	3591	3833	2053	2054	1852	2076	1838	1272	2516	1850	1314	956	1560	865	463	967		639	1809	2139	2355	2309	3993	1								2350	582	0.724625	0.000892395	-0.019414	0.736615
Kunming	2478580	0.0250592	-0.350345	-0.344251		Kunming	3178	3320	2901	2593	3233	3925	4230	4472	2699	2693	2498	3098	2477	1911	3119	2489	1953	1595	2199	1504	1102	1100	639		1942	2272	2488	2442	4126	1								2450	604	0.756896	0.000932138	-0.0322298	0.81875
Xi'an	3645322	0.0368552	0.0882028	0.0866687		Xi'an	1159	1301	923	651	1291	1906	2211	2453	1509	1206	1635	1156	2389	1412	1177	511	1047	1405	2111	2383	1346	842	1809	1942		676	892	846	2568	1								2550	638	0.798363	0.000983205	-0.0213271	0.842304
Lanzhou	1815338	0.0183536	-0.59964	-0.589211		Lanzhou	1811	1948	1599	1327	1144	2552	2857	3099	2185	1882	2311	1832	3065	2088	1853	1187	1723	2081	2787	3059	1676	1172	2139	2272	676		216	468	1892	1								2650	656	0.818808	0.00100838	-0.0276795	0.875005
Xining	854466	0.00863889	-0.960806	-0.944096		Xining	2092	2235	1815	1543	1360	2839	3144	3386	2401	2098	2527	2048	3281	2304	2069	1403	1939	2297	3003	3275	1892	1388	2355	2488	892	216		684	2108	1								2750	670	0.833708	0.00102673	-0.0316955	0.89824
Yinchuan	578362	0.0058474	-1.06459	-1.04607		Yinchuan	1343	1480	1547	1316	676	2084	2389	2631	2355	2052	2481	2002	3235	2258	1840	1357	1893	2251	2957	3229	1846	1342	2309	2442	846	468	684		2008	1								2850	680	0.847001	0.0010431	-0.0337804	0.90549
Urumchi	1727712	0.0174677	-0.632576	-0.621574		Urumchi	3768	3911	3491	3219	3036	4515	4820	5062	4077	3774	4065	3724	4957	4391	3745	3079	3615	3973	4679	4951	3530	3026	3993	4126	2568	1892	2108	2008		1								2950	688	0.852239	0.00104956	-0.0333885	0.906907
Sum	98909178	1	3.44169e-15	3.33067e-15																														137	5062									3050	700	0.863443	0.00106335	-0.0404838	0.927333
Mean	3.41066e+06	0.0344828	1.18679e-16	1.14851e-16	V		Beijing	Tianjin	Shijiazhuang	Taiyuan	Hohehot	Shenyang	Changchun	Harbin	Shanghai	Nanjing	Hangzhou	Hefei	Fuzhou	Nanchang	Jinan	Zhengzhou	Wuhan	Changsha	Guangzhou	Nanning	Chongqing	Chengdu	Guiyang	Kunming	Xi'an	Lanzhou	Xining	Yinchuan	Urumchi									3150	720	0.874972	0.00107755	-0.0358341	0.93049
Stdevp	2.66047e+06	0.0268981	1	0.982607		Beijing	0	1	1	1	1	1	1	1	1	1	1	1	0	1	1	1	1	1	0	0	0	0	0	0	1	1	0	1	0	408								3250	734	0.882944	0.00108737	-0.0309904	0.939787
Stdev	2.70756e+06	0.0273742	1.0177	1		Tianjin	1	0	1	1	1	1	1	1	1	1	1	1	0	1	1	1	1	1	0	0	0	0	0	0	1	0	0	1	0									3350	750	0.895934	0.00110337	-0.029339	0.947069
Global Moran' I	-0.00928238					Shijiazhuang	1	1	0	1	1	1	1	1	1	1	1	1	0	1	1	1	1	1	0	0	1	1	0	0	1	1	1	1	0									3450	754	0.900547	0.00110905	-0.0293435	0.949034
						Taiyuan	1	1	1	0	1	1	1	1	1	1	1	1	0	1	1	1	1	1	0	0	0	1	0	0	1	1	1	1	0									3550	760	0.904634	0.00111408	-0.0298257	0.952025
						Hohehot	1	1	1	1	0	1	1	0	0	1	0	1	0	0	1	1	0	0	0	0	0	0	0	0	1	1	1	1	0									3650	768	0.913557	0.00112507	-0.0307123	0.958334
						Shenyang	1	1	1	1	1	0	1	1	0	1	0	1	0	0	1	1	0	0	0	0	0	0	0	0	0	0	0	0	0									3750	772	0.914987	0.00112683	-0.0290886	0.958469
						Changchun	1	1	1	1	1	1	0	1	0	0	0	0	0	0	1	1	0	0	0	0	0	0	0	0	0	0	0	0	0									3850	778	0.920852	0.00113405	-0.0326986	0.969549
						Harbin	1	1	1	1	0	1	1	0	0	0	0	0	0	0	1	0	0	0	0	0	0	0	0	0	0	0	0	0	0									3950	784	0.925887	0.00114025	-0.0341479	0.973036
						Shanghai	1	1	1	1	0	0	0	0	0	1	1	1	1	1	1	1	1	1	1	0	0	0	0	0	1	0	0	0	0									4050	788	0.927283	0.00114197	-0.0324678	0.973064
						Nanjing	1	1	1	1	1	1	0	0	1	0	1	1	1	1	1	1	1	1	1	0	0	0	0	0	1	0	0	0	0									4150	794	0.933517	0.00114965	-0.0368124	0.993547
						Hangzhou	1	1	1	1	0	0	0	0	1	1	0	1	1	1	1	1	1	1	1	0	0	0	0	0	1	0	0	0	0									4250	796	0.934883	0.00115133	-0.0365808	0.993555
						Hefei	1	1	1	1	1	1	0	0	1	1	1	0	1	1	1	1	1	1	1	0	0	0	0	0	1	1	0	0	0									4350	796	0.934883	0.00115133	-0.0365808	0.993555
						Fuzhou	0	0	0	0	0	0	0	0	1	1	1	1	0	1	1	1	1	1	1	0	0	0	1	0	0	0	0	0	0									4450	798	0.935473	0.00115206	-0.0355612	0.993556
						Nanchang	1	1	1	1	0	0	0	0	1	1	1	1	1	0	1	1	1	1	1	1	1	0	1	0	1	0	0	0	0									4550	802	0.938759	0.00115611	-0.0361227	0.994867
						Jinan	1	1	1	1	1	1	1	1	1	1	1	1	1	1	0	1	1	1	0	0	0	0	0	0	1	0	0	1	0									4650	802	0.938759	0.00115611	-0.0361227	0.994867
						Zhengzhou	1	1	1	1	1	1	1	0	1	1	1	1	1	1	1	0	1	1	1	0	1	1	1	0	1	1	1	1	0									4750	804	0.941185	0.00115909	-0.0381479	0.999307
						Wuhan	1	1	1	1	0	0	0	0	1	1	1	1	1	1	1	1	0	1	1	1	1	1	1	0	1	1	0	0	0									4850	806	0.942137	0.00116027	-0.0377296	0.999465
						Changsha	1	1	1	1	0	0	0	0	1	1	1	1	1	1	1	1	1	0	1	1	1	0	1	1	1	0	0	0	0									4950	806	0.942137	0.00116027	-0.0377296	0.999465
						Guangzhou	0	0	0	0	0	0	0	0	1	1	1	1	1	1	0	1	1	1	0	1	0	0	1	0	0	0	0	0	0									5050	810	0.943315	0.00116172	-0.0356883	0.999499
						Nanning	0	0	0	0	0	0	0	0	0	0	0	0	0	1	0	0	1	1	1	0	1	1	1	1	0	0	0	0	0									5150	812	0.944536	0.00116322	-0.0357143	1
						Chongqing	0	0	1	0	0	0	0	0	0	0	0	0	0	1	0	1	1	1	0	1	0	1	1	1	1	1	0	1	0
						Chengdu	0	0	1	1	0	0	0	0	0	0	0	0	0	0	0	1	1	0	0	1	1	0	1	1	1	1	1	1	0
						Guiyang	0	0	0	0	0	0	0	0	0	0	0	0	1	1	0	1	1	1	1	1	1	1	0	1	1	0	0	0	0
						Kunming	0	0	0	0	0	0	0	0	0	0	0	0	0	0	0	0	0	1	0	1	1	1	1	0	0	0	0	0	0
						Xi'an	1	1	1	1	1	0	0	0	1	1	1	1	0	1	1	1	1	1	0	0	1	1	1	0	0	1	1	1	0
						Lanzhou	1	0	1	1	1	0	0	0	0	0	0	1	0	0	0	1	1	0	0	0	1	1	0	0	1	0	1	1	0
						Xining	0	0	1	1	1	0	0	0	0	0	0	0	0	0	0	1	0	0	0	0	0	1	0	0	1	1	0	1	0
						Yinchuan	1	1	1	1	1	0	0	0	0	0	0	0	0	0	1	1	0	0	0	0	1	1	0	0	1	1	1	0	0
						Urumchi	0	0	0	0	0	0	0	0	0	0	0	0	0	0	0	0	0	0	0	0	0	0	0	0	0	0	0	0	0
																																			812
					W		Beijing	Tianjin	Shijiazhuang	Taiyuan	Hohehot	Shenyang	Changchun	Harbin	Shanghai	Nanjing	Hangzhou	Hefei	Fuzhou	Nanchang	Jinan	Zhengzhou	Wuhan	Changsha	Guangzhou	Nanning	Chongqing	Chengdu	Guiyang	Kunming	Xi'an	Lanzhou	Xining	Yinchuan	Urumchi
						Beijing	0	0.00123153	0.00123153	0.00123153	0.00123153	0.00123153	0.00123153	0.00123153	0.00123153	0.00123153	0.00123153	0.00123153	0	0.00123153	0.00123153	0.00123153	0.00123153	0.00123153	0	0	0	0	0	0	0.00123153	0.00123153	0	0.00123153	0
						Tianjin	0.00123153	0	0.00123153	0.00123153	0.00123153	0.00123153	0.00123153	0.00123153	0.00123153	0.00123153	0.00123153	0.00123153	0	0.00123153	0.00123153	0.00123153	0.00123153	0.00123153	0	0	0	0	0	0	0.00123153	0	0	0.00123153	0
						Shijiazhuang	0.00123153	0.00123153	0	0.00123153	0.00123153	0.00123153	0.00123153	0.00123153	0.00123153	0.00123153	0.00123153	0.00123153	0	0.00123153	0.00123153	0.00123153	0.00123153	0.00123153	0	0	0.00123153	0.00123153	0	0	0.00123153	0.00123153	0.00123153	0.00123153	0
						Taiyuan	0.00123153	0.00123153	0.00123153	0	0.00123153	0.00123153	0.00123153	0.00123153	0.00123153	0.00123153	0.00123153	0.00123153	0	0.00123153	0.00123153	0.00123153	0.00123153	0.00123153	0	0	0	0.00123153	0	0	0.00123153	0.00123153	0.00123153	0.00123153	0
						Hohehot	0.00123153	0.00123153	0.00123153	0.00123153	0	0.00123153	0.00123153	0	0	0.00123153	0	0.00123153	0	0	0.00123153	0.00123153	0	0	0	0	0	0	0	0	0.00123153	0.00123153	0.00123153	0.00123153	0
						Shenyang	0.00123153	0.00123153	0.00123153	0.00123153	0.00123153	0	0.00123153	0.00123153	0	0.00123153	0	0.00123153	0	0	0.00123153	0.00123153	0	0	0	0	0	0	0	0	0	0	0	0	0
						Changchun	0.00123153	0.00123153	0.00123153	0.00123153	0.00123153	0.00123153	0	0.00123153	0	0	0	0	0	0	0.00123153	0.00123153	0	0	0	0	0	0	0	0	0	0	0	0	0
						Harbin	0.00123153	0.00123153	0.00123153	0.00123153	0	0.00123153	0.00123153	0	0	0	0	0	0	0	0.00123153	0	0	0	0	0	0	0	0	0	0	0	0	0	0
						Shanghai	0.00123153	0.00123153	0.00123153	0.00123153	0	0	0	0	0	0.00123153	0.00123153	0.00123153	0.00123153	0.00123153	0.00123153	0.00123153	0.00123153	0.00123153	0.00123153	0	0	0	0	0	0.00123153	0	0	0	0
						Nanjing	0.00123153	0.00123153	0.00123153	0.00123153	0.00123153	0.00123153	0	0	0.00123153	0	0.00123153	0.00123153	0.00123153	0.00123153	0.00123153	0.00123153	0.00123153	0.00123153	0.00123153	0	0	0	0	0	0.00123153	0	0	0	0
						Hangzhou	0.00123153	0.00123153	0.00123153	0.00123153	0	0	0	0	0.00123153	0.00123153	0	0.00123153	0.00123153	0.00123153	0.00123153	0.00123153	0.00123153	0.00123153	0.00123153	0	0	0	0	0	0.00123153	0	0	0	0
						Hefei	0.00123153	0.00123153	0.00123153	0.00123153	0.00123153	0.00123153	0	0	0.00123153	0.00123153	0.00123153	0	0.00123153	0.00123153	0.00123153	0.00123153	0.00123153	0.00123153	0.00123153	0	0	0	0	0	0.00123153	0.00123153	0	0	0
						Fuzhou	0	0	0	0	0	0	0	0	0.00123153	0.00123153	0.00123153	0.00123153	0	0.00123153	0.00123153	0.00123153	0.00123153	0.00123153	0.00123153	0	0	0	0.00123153	0	0	0	0	0	0
						Nanchang	0.00123153	0.00123153	0.00123153	0.00123153	0	0	0	0	0.00123153	0.00123153	0.00123153	0.00123153	0.00123153	0	0.00123153	0.00123153	0.00123153	0.00123153	0.00123153	0.00123153	0.00123153	0	0.00123153	0	0.00123153	0	0	0	0
						Jinan	0.00123153	0.00123153	0.00123153	0.00123153	0.00123153	0.00123153	0.00123153	0.00123153	0.00123153	0.00123153	0.00123153	0.00123153	0.00123153	0.00123153	0	0.00123153	0.00123153	0.00123153	0	0	0	0	0	0	0.00123153	0	0	0.00123153	0
						Zhengzhou	0.00123153	0.00123153	0.00123153	0.00123153	0.00123153	0.00123153	0.00123153	0	0.00123153	0.00123153	0.00123153	0.00123153	0.00123153	0.00123153	0.00123153	0	0.00123153	0.00123153	0.00123153	0	0.00123153	0.00123153	0.00123153	0	0.00123153	0.00123153	0.00123153	0.00123153	0
						Wuhan	0.00123153	0.00123153	0.00123153	0.00123153	0	0	0	0	0.00123153	0.00123153	0.00123153	0.00123153	0.00123153	0.00123153	0.00123153	0.00123153	0	0.00123153	0.00123153	0.00123153	0.00123153	0.00123153	0.00123153	0	0.00123153	0.00123153	0	0	0
						Changsha	0.00123153	0.00123153	0.00123153	0.00123153	0	0	0	0	0.00123153	0.00123153	0.00123153	0.00123153	0.00123153	0.00123153	0.00123153	0.00123153	0.00123153	0	0.00123153	0.00123153	0.00123153	0	0.00123153	0.00123153	0.00123153	0	0	0	0
						Guangzhou	0	0	0	0	0	0	0	0	0.00123153	0.00123153	0.00123153	0.00123153	0.00123153	0.00123153	0	0.00123153	0.00123153	0.00123153	0	0.00123153	0	0	0.00123153	0	0	0	0	0	0
						Nanning	0	0	0	0	0	0	0	0	0	0	0	0	0	0.00123153	0	0	0.00123153	0.00123153	0.00123153	0	0.00123153	0.00123153	0.00123153	0.00123153	0	0	0	0	0
						Chongqing	0	0	0.00123153	0	0	0	0	0	0	0	0	0	0	0.00123153	0	0.00123153	0.00123153	0.00123153	0	0.00123153	0	0.00123153	0.00123153	0.00123153	0.00123153	0.00123153	0	0.00123153	0
						Chengdu	0	0	0.00123153	0.00123153	0	0	0	0	0	0	0	0	0	0	0	0.00123153	0.00123153	0	0	0.00123153	0.00123153	0	0.00123153	0.00123153	0.00123153	0.00123153	0.00123153	0.00123153	0
						Guiyang	0	0	0	0	0	0	0	0	0	0	0	0	0.00123153	0.00123153	0	0.00123153	0.00123153	0.00123153	0.00123153	0.00123153	0.00123153	0.00123153	0	0.00123153	0.00123153	0	0	0	0
						Kunming	0	0	0	0	0	0	0	0	0	0	0	0	0	0	0	0	0	0.00123153	0	0.00123153	0.00123153	0.00123153	0.00123153	0	0	0	0	0	0
						Xi'an	0.00123153	0.00123153	0.00123153	0.00123153	0.00123153	0	0	0	0.00123153	0.00123153	0.00123153	0.00123153	0	0.00123153	0.00123153	0.00123153	0.00123153	0.00123153	0	0	0.00123153	0.00123153	0.00123153	0	0	0.00123153	0.00123153	0.00123153	0
						Lanzhou	0.00123153	0	0.00123153	0.00123153	0.00123153	0	0	0	0	0	0	0.00123153	0	0	0	0.00123153	0.00123153	0	0	0	0.00123153	0.00123153	0	0	0.00123153	0	0.00123153	0.00123153	0
						Xining	0	0	0.00123153	0.00123153	0.00123153	0	0	0	0	0	0	0	0	0	0	0.00123153	0	0	0	0	0	0.00123153	0	0	0.00123153	0.00123153	0	0.00123153	0
						Yinchuan	0.00123153	0.00123153	0.00123153	0.00123153	0.00123153	0	0	0	0	0	0	0	0	0	0.00123153	0.00123153	0	0	0	0	0.00123153	0.00123153	0	0	0.00123153	0.00123153	0.00123153	0	0
						Urumchi	0	0	0	0	0	0	0	0	0	0	0	0	0	0	0	0	0	0	0	0	0	0	0	0	0	0	0	0	0
																																			0.502463
					(x-y)^2	Standardized variable (S)	2.24779	0.702862	-0.546648	-0.322181	-0.893686	0.34506	-0.263791	0.0163999	3.43853	0.0134892	-0.35432	-0.719405	-0.527995	-0.643008	-0.304582	-0.339724	1.16295	-0.475627	1.27719	-0.759387	0.836822	0.151742	-0.583956	-0.344251	0.0866687	-0.589211	-0.944096	-1.04607	-0.621574
					Standardized variable (S)		Beijing	Tianjin	Shijiazhuang	Taiyuan	Hohehot	Shenyang	Changchun	Harbin	Shanghai	Nanjing	Hangzhou	Hefei	Fuzhou	Nanchang	Jinan	Zhengzhou	Wuhan	Changsha	Guangzhou	Nanning	Chongqing	Chengdu	Guiyang	Kunming	Xi'an	Lanzhou	Xining	Yinchuan	Urumchi
					2.24779	Beijing	0	2.3868	7.80888	6.60475	9.86887	3.62038	6.30804	4.9791	1.41787	4.9921	6.77098	8.80425	7.70498	8.35671	6.51461	6.69523	1.17687	7.417	0.94206	9.04311	1.99083	4.39342	8.01879	6.71868	4.67045	8.04857	10.1881	10.8495	8.23325
					0.702862	Tianjin	2.3868	0	1.56127	1.05071	2.54896	0.128022	0.934419	0.47123	7.48391	0.475235	1.11763	2.02284	1.51501	1.81137	1.01494	1.08699	0.211684	1.38884	0.329855	2.13817	0.0179452	0.303733	1.6559	1.09645	0.379694	1.66945	2.71247	3.05877	1.75413
					-0.546648	Shijiazhuang	7.80888	1.56127	0	0.0503853	0.120435	0.795144	0.0800078	0.317023	15.8817	0.313754	0.0369901	0.0298451	0.000347933	0.00928521	0.0585957	0.0428175	2.92274	0.005044	3.32639	0.0452578	1.91399	0.487748	0.0013919	0.0409644	0.40109	0.00181158	0.157965	0.249423	0.00561393
					-0.322181	Taiyuan	6.60475	1.05071	0.0503853	0	0.326617	0.445211	0.00340937	0.114637	14.143	0.112675	0.00103289	0.157787	0.0423593	0.10293	0.00030972	0.000307747	2.20562	0.0235455	2.558	0.191149	1.34329	0.224603	0.068526	0.000487087	0.167158	0.0713047	0.386777	0.524016	0.089636
					-0.893686	Hohehot	9.86887	2.54896	0.120435	0.326617	0	1.53449	0.396767	0.828256	18.7681	0.822966	0.290915	0.0303736	0.13373	0.0628393	0.347042	0.306873	4.22976	0.174773	4.71271	0.0180362	2.99465	1.09292	0.0959323	0.301878	0.961094	0.0927049	0.00254116	0.0232212	0.0740446
					0.34506	Shenyang	3.62038	0.128022	0.795144	0.445211	1.53449	0	0.370701	0.108018	9.56958	0.109939	0.489133	1.13309	0.762226	0.976279	0.422036	0.46893	0.668948	0.673528	0.86887	1.2198	0.241829	0.0373721	0.863072	0.475151	0.0667663	0.872862	1.66192	1.93525	0.934382
					-0.263791	Changchun	6.30804	0.934419	0.0800078	0.00340937	0.396767	0.370701	0	0.0785072	13.7072	0.0768846	0.00819539	0.207584	0.0698035	0.143805	0.0016639	0.00576576	2.0356	0.0448742	2.37463	0.245615	1.21135	0.172668	0.102505	0.00647379	0.122822	0.105898	0.462814	0.611961	0.128008
					0.0163999	Harbin	4.9791	0.47123	0.317023	0.114637	0.828256	0.108018	0.0785072	0	11.711	8.4724e-06	0.137433	0.541409	0.296366	0.434819	0.10303	0.126824	1.31458	0.24209	1.5896	0.601845	0.673092	0.0183174	0.360427	0.130069	0.0049377	0.366764	0.922551	1.12884	0.407011
					3.43853	Shanghai	1.41787	7.48391	15.8817	14.143	18.7681	9.56958	13.7072	11.711	0	11.7309	14.3857	17.2885	15.7334	16.659	14.0109	14.2752	5.17827	15.3207	4.6714	17.6225	6.76891	10.803	16.1804	14.3095	11.235	16.2227	19.2074	20.1117	16.4845
					0.0134892	Nanjing	4.9921	0.475235	0.313754	0.112675	0.822966	0.109939	0.0768846	8.4724e-06	11.7309	0	0.135283	0.537134	0.293205	0.430988	0.10117	0.12476	1.32127	0.239234	1.59695	0.597337	0.677876	0.0191138	0.356941	0.127978	0.00535524	0.363247	0.916968	1.12267	0.403305
					-0.35432	Hangzhou	6.77098	1.11763	0.0369901	0.00103289	0.290915	0.489133	0.00819539	0.137433	14.3857	0.135283	0	0.133287	0.0301631	0.0833407	0.00247381	0.000213037	2.30212	0.0147154	2.66183	0.164079	1.41882	0.256098	0.0527328	0.000101374	0.194471	0.0551737	0.347835	0.478519	0.0714248
					-0.719405	Hefei	8.80425	2.02284	0.0298451	0.157787	0.0303736	1.13309	0.207584	0.541409	17.2885	0.537134	0.133287	0	0.0366379	0.00583659	0.172078	0.144158	3.54327	0.059428	3.9864	0.00159851	2.42184	0.758897	0.0183465	0.140741	0.649755	0.0169507	0.0504856	0.10671	0.00957095
					-0.527995	Fuzhou	7.70498	1.51501	0.000347933	0.0423593	0.13373	0.762226	0.0698035	0.296366	15.7334	0.293205	0.0301631	0.0366379	0	0.0132279	0.0499132	0.035446	2.8593	0.00274243	3.2587	0.0535421	1.86272	0.462042	0.00313164	0.0337617	0.377812	0.00374735	0.17314	0.268402	0.00875705
					-0.643008	Nanchang	8.35671	1.81137	0.00928521	0.10293	0.0628393	0.976279	0.143805	0.434819	16.659	0.430988	0.0833407	0.00583659	0.0132279	0	0.114532	0.091981	3.26149	0.0280164	3.68717	0.0135441	2.1899	0.631627	0.0034871	0.0892554	0.532428	0.00289413	0.0906538	0.16246	0.000459403
					-0.304582	Jinan	6.51461	1.01494	0.0585957	0.00030972	0.347042	0.422036	0.0016639	0.10303	14.0109	0.10117	0.00247381	0.172078	0.0499132	0.114532	0	0.00123493	2.15366	0.0292562	2.50201	0.206847	1.3028	0.208232	0.0780496	0.00157362	0.153077	0.0810132	0.408977	0.549805	0.100484
					-0.339724	Zhengzhou	6.69523	1.08699	0.0428175	0.000307747	0.306873	0.46893	0.00576576	0.126824	14.2752	0.12476	0.000213037	0.144158	0.035446	0.091981	0.00123493	0	2.25804	0.0184696	2.61442	0.176117	1.38426	0.241539	0.0596493	2.04967e-05	0.181811	0.0622436	0.365265	0.498926	0.0794395
					1.16295	Wuhan	1.17687	0.211684	2.92274	2.20562	4.22976	0.668948	2.0356	1.31458	5.17827	1.32127	2.30212	3.54327	2.8593	3.26149	2.15366	2.25804	0	2.68494	0.0130506	3.69539	0.106362	1.02255	3.05169	2.27166	1.15839	3.07008	4.43965	4.87979	3.18454
					-0.475627	Changsha	7.417	1.38884	0.005044	0.0235455	0.174773	0.673528	0.0448742	0.24209	15.3207	0.239234	0.0147154	0.059428	0.00274243	0.0280164	0.0292562	0.0184696	2.68494	0	3.07237	0.0805197	1.72252	0.393591	0.0117352	0.0172595	0.316176	0.0129013	0.219463	0.325406	0.0213006
					1.27719	Guangzhou	0.94206	0.329855	3.32639	2.558	4.71271	0.86887	2.37463	1.5896	4.6714	1.59695	2.66183	3.9864	3.2587	3.68717	2.50201	2.61442	0.0130506	3.07237	0	4.14765	0.193926	1.26664	3.46387	2.62908	1.41735	3.48346	4.93412	5.39755	3.60531
					-0.759387	Nanning	9.04311	2.13817	0.0452578	0.191149	0.0180362	1.2198	0.245615	0.601845	17.6225	0.597337	0.164079	0.00159851	0.0535421	0.0135441	0.206847	0.176117	3.69539	0.0805197	4.14765	0	2.54788	0.830155	0.0307759	0.172337	0.71581	0.0289599	0.0341173	0.0821877	0.0189923
					0.836822	Chongqing	1.99083	0.0179452	1.91399	1.34329	2.99465	0.241829	1.21135	0.673092	6.76891	0.677876	1.41882	2.42184	1.86272	2.1899	1.3028	1.38426	0.106362	1.72252	0.193926	2.54788	0	0.469334	2.01861	1.39493	0.562729	2.03357	3.17167	3.54528	2.12692
					0.151742	Chengdu	4.39342	0.303733	0.487748	0.224603	1.09292	0.0373721	0.172668	0.0183174	10.803	0.0191138	0.256098	0.758897	0.462042	0.631627	0.208232	0.241539	1.02255	0.393591	1.26664	0.830155	0.469334	0	0.541251	0.246009	0.00423449	0.54901	1.20086	1.43475	0.598017
					-0.583956	Guiyang	8.01879	1.6559	0.0013919	0.068526	0.0959323	0.863072	0.102505	0.360427	16.1804	0.356941	0.0527328	0.0183465	0.00313164	0.0034871	0.0780496	0.0596493	3.05169	0.0117352	3.46387	0.0307759	2.01861	0.541251	0	0.0574584	0.449738	2.76103e-05	0.1297	0.21355	0.00141511
					-0.344251	Kunming	6.71868	1.09645	0.0409644	0.000487087	0.301878	0.475151	0.00647379	0.130069	14.3095	0.127978	0.000101374	0.140741	0.0337617	0.0892554	0.00157362	2.04967e-05	2.27166	0.0172595	2.62908	0.172337	1.39493	0.246009	0.0574584	0	0.185692	0.0600051	0.359813	0.49255	0.0769079
					0.0866687	Xi'an	4.67045	0.379694	0.40109	0.167158	0.961094	0.0667663	0.122822	0.0049377	11.235	0.00535524	0.194471	0.649755	0.377812	0.532428	0.153077	0.181811	1.15839	0.316176	1.41735	0.71581	0.562729	0.00423449	0.449738	0.185692	0	0.456813	1.06247	1.2831	0.501608
					-0.589211	Lanzhou	8.04857	1.66945	0.00181158	0.0713047	0.0927049	0.872862	0.105898	0.366764	16.2227	0.363247	0.0551737	0.0169507	0.00374735	0.00289413	0.0810132	0.0622436	3.07008	0.0129013	3.48346	0.0289599	2.03357	0.54901	2.76103e-05	0.0600051	0.456813	0	0.125943	0.208721	0.00104739
					-0.944096	Xining	10.1881	2.71247	0.157965	0.386777	0.00254116	1.66192	0.462814	0.922551	19.2074	0.916968	0.347835	0.0504856	0.17314	0.0906538	0.408977	0.365265	4.43965	0.219463	4.93412	0.0341173	3.17167	1.20086	0.1297	0.359813	1.06247	0.125943	0	0.0103989	0.10402
					-1.04607	Yinchuan	10.8495	3.05877	0.249423	0.524016	0.0232212	1.93525	0.611961	1.12884	20.1117	1.12267	0.478519	0.10671	0.268402	0.16246	0.549805	0.498926	4.87979	0.325406	5.39755	0.0821877	3.54528	1.43475	0.21355	0.49255	1.2831	0.208721	0.0103989	0	0.180197
					-0.621574	Urumchi	8.23325	1.75413	0.00561393	0.089636	0.0740446	0.934382	0.128008	0.407011	16.4845	0.403305	0.0714248	0.00957095	0.00875705	0.000459403	0.100484	0.0794395	3.18454	0.0213006	3.60531	0.0189923	2.12692	0.598017	0.00141511	0.0769079	0.501608	0.00104739	0.10402	0.180197	0
																																			1624
					W		Beijing	Tianjin	Shijiazhuang	Taiyuan	Hohehot	Shenyang	Changchun	Harbin	Shanghai	Nanjing	Hangzhou	Hefei	Fuzhou	Nanchang	Jinan	Zhengzhou	Wuhan	Changsha	Guangzhou	Nanning	Chongqing	Chengdu	Guiyang	Kunming	Xi'an	Lanzhou	Xining	Yinchuan	Urumchi
						Beijing	0	0.00293941	0.00961685	0.00813393	0.0121538	0.0044586	0.00776852	0.0061319	0.00174615	0.00614791	0.00833864	0.0108427	0	0.0102915	0.00802291	0.00824536	0.00144935	0.00913424	0	0	0	0	0	0	0.00575178	0.00991204	0	0.0133615	0
						Tianjin	0.00293941	0	0.00192275	0.00129398	0.00313912	0.000157662	0.00115076	0.000580333	0.00921663	0.000585264	0.0013764	0.00249119	0	0.00223075	0.00124993	0.00133865	0.000260694	0.00171039	0	0	0	0	0	0	0.000467603	0	0	0.00376695	0
						Shijiazhuang	0.00961685	0.00192275	0	6.20508e-05	0.000148319	0.000979241	9.85318e-05	0.000390422	0.0195587	0.000386396	4.55543e-05	3.67551e-05	0	1.1435e-05	7.21622e-05	5.27309e-05	0.00359943	6.21183e-06	0	0	0.00235713	0.000600675	0	0	0.000493953	2.23101e-06	0.000194538	0.000307171	0
						Taiyuan	0.00813393	0.00129398	6.20508e-05	0	0.000402238	0.00054829	4.19874e-06	0.000141179	0.0174175	0.000138762	1.27203e-06	0.000194319	0	0.000126761	3.81429e-07	3.78999e-07	0.00271629	2.8997e-05	0	0	0	0.000276605	0	0	0.00020586	8.78136e-05	0.000476327	0.00064534	0
						Hohehot	0.0121538	0.00313912	0.000148319	0.000402238	0	0.00188977	0.000488629	0	0	0.0010135	0	3.74059e-05	0	0	0.000427392	0.000377923	0	0	0	0	0	0	0	0	0.00118361	0.000114169	3.12951e-06	2.85976e-05	0
						Shenyang	0.0044586	0.000157662	0.000979241	0.00054829	0.00188977	0	0.000456528	0.000133027	0	0.000135393	0	0.00139543	0	0	0.000519749	0.0005775	0	0	0	0	0	0	0	0	0	0	0	0	0
						Changchun	0.00776852	0.00115076	9.85318e-05	4.19874e-06	0.000488629	0.000456528	0	9.66838e-05	0	0	0	0	0	0	2.04914e-06	7.10068e-06	0	0	0	0	0	0	0	0	0	0	0	0	0
						Harbin	0.0061319	0.000580333	0.000390422	0.000141179	0	0.000133027	9.66838e-05	0	0	0	0	0	0	0	0.000126884	0	0	0	0	0	0	0	0	0	0	0	0	0	0
						Shanghai	0.00174615	0.00921663	0.0195587	0.0174175	0	0	0	0	0	0.014447	0.0177164	0.0212912	0.0193761	0.020516	0.0172548	0.0175803	0.00637718	0.0188678	0.00575296	0	0	0	0	0	0.0138362	0	0	0	0
						Nanjing	0.00614791	0.000585264	0.000386396	0.000138762	0.0010135	0.000135393	0	0	0.014447	0	0.000166605	0.000661496	0.00036109	0.000530774	0.000124593	0.000153645	0.00162718	0.000294624	0.00196668	0	0	0	0	0	6.59513e-06	0	0	0	0
						Hangzhou	0.00833864	0.0013764	4.55543e-05	1.27203e-06	0	0	0	0	0.0177164	0.000166605	0	0.000164147	3.71466e-05	0.000102636	3.04656e-06	2.62361e-07	0.00283512	1.81224e-05	0.00327812	0	0	0	0	0	0.000239496	0	0	0	0
						Hefei	0.0108427	0.00249119	3.67551e-05	0.000194319	3.74059e-05	0.00139543	0	0	0.0212912	0.000661496	0.000164147	0	4.51206e-05	7.18792e-06	0.000211919	0.000177534	0.00436364	7.31872e-05	0.00490936	0	0	0	0	0	0.000800191	2.08752e-05	0	0	0
						Fuzhou	0	0	0	0	0	0	0	0	0.0193761	0.00036109	3.71466e-05	4.51206e-05	0	1.62906e-05	6.14694e-05	4.36527e-05	0.00352131	3.37737e-06	0.00401318	0	0	0	3.8567e-06	0	0	0	0	0	0
						Nanchang	0.0102915	0.00223075	1.1435e-05	0.000126761	0	0	0	0	0.020516	0.000530774	0.000102636	7.18792e-06	1.62906e-05	0	0.000141049	0.000113277	0.00401662	3.45029e-05	0.00454085	1.66799e-05	0.00269692	0	4.29446e-06	0	0.000655699	0	0	0	0
						Jinan	0.00802291	0.00124993	7.21622e-05	3.81429e-07	0.000427392	0.000519749	2.04914e-06	0.000126884	0.0172548	0.000124593	3.04656e-06	0.000211919	6.14694e-05	0.000141049	0	1.52085e-06	0.00265229	3.60298e-05	0	0	0	0	0	0	0.000188519	0	0	0.0006771	0
						Zhengzhou	0.00824536	0.00133865	5.27309e-05	3.78999e-07	0.000377923	0.0005775	7.10068e-06	0	0.0175803	0.000153645	2.62361e-07	0.000177534	4.36527e-05	0.000113277	1.52085e-06	0	0.00278083	2.27458e-05	0.00321973	0	0.00170475	0.000297461	7.34597e-05	0	0.000223905	7.66546e-05	0.000449834	0.00061444	0
						Wuhan	0.00144935	0.000260694	0.00359943	0.00271629	0	0	0	0	0.00637718	0.00162718	0.00283512	0.00436364	0.00352131	0.00401662	0.00265229	0.00278083	0	0.00330658	1.60722e-05	0.00455097	0.000130987	0.0012593	0.00375824	0	0.00142659	0.00378088	0	0	0
						Changsha	0.00913424	0.00171039	6.21183e-06	2.8997e-05	0	0	0	0	0.0188678	0.000294624	1.81224e-05	7.31872e-05	3.37737e-06	3.45029e-05	3.60298e-05	2.27458e-05	0.00330658	0	0.00378371	9.91622e-05	0.00212133	0	1.44523e-05	2.12556e-05	0.00038938	0	0	0	0
						Guangzhou	0	0	0	0	0	0	0	0	0.00575296	0.00196668	0.00327812	0.00490936	0.00401318	0.00454085	0	0.00321973	1.60722e-05	0.00378371	0	0.00510795	0	0	0.00426585	0	0	0	0	0	0
						Nanning	0	0	0	0	0	0	0	0	0	0	0	0	0	1.66799e-05	0	0	0.00455097	9.91622e-05	0.00510795	0	0.00313778	0.00102236	3.79014e-05	0.000212238	0	0	0	0	0
						Chongqing	0	0	0.00235713	0	0	0	0	0	0	0	0	0	0	0.00269692	0	0.00170475	0.000130987	0.00212133	0	0.00313778	0	0.000577998	0.00248597	0.0017179	0.000693016	0.00250439	0	0.00436611	0
						Chengdu	0	0	0.000600675	0.000276605	0	0	0	0	0	0	0	0	0	0	0	0.000297461	0.0012593	0	0	0.00102236	0.000577998	0	0.000666566	0.000302967	5.21489e-06	0.000676121	0.00147889	0.00176694	0
						Guiyang	0	0	0	0	0	0	0	0	0	0	0	0	3.8567e-06	4.29446e-06	0	7.34597e-05	0.00375824	1.44523e-05	0.00426585	3.79014e-05	0.00248597	0.000666566	0	7.07615e-05	0.000553864	0	0	0	0
						Kunming	0	0	0	0	0	0	0	0	0	0	0	0	0	0	0	0	0	2.12556e-05	0	0.000212238	0.0017179	0.000302967	7.07615e-05	0	0	0	0	0	0
						Xi'an	0.00575178	0.000467603	0.000493953	0.00020586	0.00118361	0	0	0	0.0138362	6.59513e-06	0.000239496	0.000800191	0	0.000655699	0.000188519	0.000223905	0.00142659	0.00038938	0	0	0.000693016	5.21489e-06	0.000553864	0	0	0.000562577	0.00130847	0.00158017	0
						Lanzhou	0.00991204	0	2.23101e-06	8.78136e-05	0.000114169	0	0	0	0	0	0	2.08752e-05	0	0	0	7.66546e-05	0.00378088	0	0	0	0.00250439	0.000676121	0	0	0.000562577	0	0.000155103	0.000257046	0
						Xining	0	0	0.000194538	0.000476327	3.12951e-06	0	0	0	0	0	0	0	0	0	0	0.000449834	0	0	0	0	0	0.00147889	0	0	0.00130847	0.000155103	0	1.28066e-05	0
						Yinchuan	0.0133615	0.00376695	0.000307171	0.00064534	2.85976e-05	0	0	0	0	0	0	0	0	0	0.0006771	0.00061444	0	0	0	0	0.00436611	0.00176694	0	0	0.00158017	0.000257046	1.28066e-05	0	0
						Urumchi	0	0	0	0	0	0	0	0	0	0	0	0	0	0	0	0	0	0	0	0	0	0	0	0	0	0	0	0	0
																																			1.057
[truncated: 7 more columns]

## Sheet: Table2000
Scale	Including diagonal elements		Excluding diagona elements			Displacement	Diagonal + Variable weight matrix			Diagonal + Fixed weight matrix			No diagonal + Variable weight matrix			No diagonal + Fixed weight matrix				Scale	Including diagonal elements	Excluding diagona elements	Including diagonal elements	Excluding diagona elements	Difference	2000	Including diagonal elements	Excluding diagona elements	Difference	2010
r	N	wN	N	wN		r	Getis G	Moran I	Geary C	Getis G	Moran I	Geary C	Getis G	Moran I	Geary C	Getis G	Moran I	Geary C		r	N(r)	N*(r)	Moran I*	Moran I	∆I	1/[NC(r)]	Moran I*	Moran I	∆I	1/[NC(r)]
150	31	0.0657808	2	0.0103164		150	0.00212196	1.04105	0.0769937	7.82174e-05	0.0383741	0.00283805	0.00515818	1.63631	1.1934	1.27049e-05	0.00403032	0.00293941		150	31	2	1.04105	1.63631	-0.595258	0.935484	1.11719	2.8164	-1.69922	0.935484
250	39	0.0753792	10	0.0199147		250	0.0019328	0.801463	0.4366	8.96304e-05	0.0371665	0.0202466	0.00199147	0.225705	1.70274	2.45255e-05	0.00277962	0.0209697		250	39	10	0.801463	0.225705	0.575758	0.74359	0.913917	0.664275	0.249642	0.74359
350	49	0.0925386	20	0.0370741		350	0.00188854	0.590696	0.765993	0.000110034	0.0344163	0.0446298	0.00185371	-0.00279501	1.87668	4.56578e-05	-6.88426e-05	0.0462237		350	49	20	0.590696	-0.00279501	0.593491	0.591837	0.693087	0.248062	0.445024	0.591837
450	63	0.105966	34	0.0505015		450	0.001682	0.412989	0.734324	0.000126	0.0309373	0.0550088	0.00148534	-0.0876971	1.36066	6.2194e-05	-0.00367204	0.0569734		450	63	34	0.412989	-0.0876971	0.500686	0.460317	0.500757	0.0749325	0.425825	0.460317
550	85	0.133527	56	0.0780624		550	0.0015709	0.28764	0.76195	0.000158772	0.0290718	0.0770104	0.00139397	-0.0812614	1.15653	9.6136e-05	-0.00560423	0.0797608		550	85	56	0.28764	-0.0812614	0.368901	0.341176	0.330345	-0.0164401	0.346785	0.341176
650	103	0.145854	74	0.0903891		650	0.00141605	0.215836	0.814584	0.000173429	0.0264341	0.0997647	0.00122147	-0.0914717	1.13381	0.000111317	-0.00833609	0.103328		650	103	74	0.215836	-0.0914717	0.307308	0.281553	0.266988	-0.0202728	0.289246	0.281553
750	127	0.177107	98	0.121643		750	0.00139454	0.16814	0.851746	0.000210591	0.025391	0.128623	0.00124125	-0.0780223	1.10379	0.000149806	-0.00941649	0.133216		750	127	98	0.16814	-0.0780223	0.246163	0.228346	0.194791	-0.0434851	0.238276	0.228346
850	139	0.189687	110	0.134223		850	0.00136466	0.106472	0.936583	0.000225549	0.0175976	0.154798	0.00122021	-0.129095	1.1835	0.000165299	-0.0174882	0.160326		850	139	110	0.106472	-0.129095	0.235567	0.208633	0.121532	-0.110064	0.231596	0.208633
950	155	0.197758	126	0.142293		950	0.00127586	0.108048	0.870083	0.000235146	0.0199137	0.16036	0.00112931	-0.0972425	1.07034	0.000175238	-0.0150894	0.166087		950	155	126	0.108048	-0.0972425	0.205291	0.187097	0.125004	-0.0763835	0.201388	0.187097
1050	187	0.241436	158	0.185972		1050	0.0012911	0.0488522	0.971066	0.000287082	0.0108625	0.215921	0.00117704	-0.125726	1.1493	0.000229029	-0.0244638	0.223632		1050	187	158	0.0488522	-0.125726	0.174578	0.15508	0.0542742	-0.119308	0.173583	0.15508
1150	209	0.266865	180	0.211401		1150	0.00127687	0.0478397	0.926471	0.000317319	0.0118888	0.230241	0.00117445	-0.105564	1.07574	0.000260346	-0.0234009	0.238464		1150	209	180	0.0478397	-0.105564	0.153404	0.138756	0.0471175	-0.106402	0.15352	0.138756
1250	255	0.359817	226	0.304352		1250	0.00141105	0.0668115	0.999388	0.000427844	0.020258	0.303025	0.00134669	-0.0529339	1.12763	0.000374818	-0.0147328	0.313847		1250	255	226	0.0668115	-0.0529339	0.119745	0.113725	0.0470617	-0.075218	0.12228	0.113725
1350	295	0.413445	266	0.357981		1350	0.00140151	0.0356675	1.05886	0.000491611	0.0125112	0.371418	0.00134579	-0.0694665	1.17429	0.000440863	-0.0227563	0.384683		1350	295	266	0.0356675	-0.0694665	0.105134	0.0983051	0.0314025	-0.0741964	0.105599	0.0983051
1450	329	0.442165	300	0.3867		1450	0.00134397	0.0312218	1.00598	0.000525761	0.012214	0.393539	0.001289	-0.0624268	1.10322	0.000476232	-0.0230641	0.407594		1450	329	300	0.0312218	-0.0624268	0.0936486	0.0881459	0.0199208	-0.0748202	0.094741	0.0881459
1550	353	0.493756	324	0.438291		1550	0.00139874	0.0717407	1.02994	0.000587105	0.0301123	0.432304	0.00135275	-0.0113443	1.12212	0.000539767	-0.00452654	0.447743		1550	353	324	0.0717407	-0.0113443	0.0830849	0.082153	0.0643218	-0.0194272	0.083749	0.082153
1650	381	0.525175	352	0.46971		1650	0.00137841	0.0490779	1.02399	0.000624465	0.0222339	0.4639	0.0013344	-0.0292651	1.10835	0.000578461	-0.0126863	0.480468		1650	381	352	0.0490779	-0.0292651	0.078343	0.0761155	0.0471287	-0.0313749	0.0785036	0.0761155
1750	397	0.542293	368	0.486829		1750	0.00136598	0.037209	1.01182	0.00064482	0.0175648	0.477636	0.0013229	-0.0386631	1.09155	0.000599543	-0.0175222	0.494694		1750	397	368	0.037209	-0.0386631	0.0758721	0.0730479	0.0359264	-0.0400468	0.0759732	0.0730479
1850	437	0.588545	408	0.533081		1850	0.00134679	0.0491137	0.982021	0.000699816	0.0255205	0.510277	0.00130657	-0.0184738	1.05182	0.000656503	-0.00928238	0.528501		1850	437	408	0.0491137	-0.0184738	0.0675875	0.0663616	0.0430638	-0.0249538	0.0684067	0.0663616
1950	471	0.608845	442	0.55338		1950	0.00129266	0.0348048	0.953632	0.000723953	0.0194923	0.534079	0.00125199	-0.0285225	1.0162	0.000681503	-0.0155258	0.553154		1950	471	442	0.0348048	-0.0285225	0.0633273	0.0615711	0.0331158	-0.0303223	0.0634381	0.0615711
2050	501	0.648735	472	0.59327		2050	0.00129488	0.0407614	0.930419	0.000771385	0.0242823	0.554268	0.00125693	-0.0181749	0.987584	0.000730628	-0.0105647	0.574064		2050	501	472	0.0407614	-0.0181749	0.0589363	0.0578842	0.037628	-0.0215008	0.0591288	0.0578842
2150	547	0.70728	518	0.651815		2150	0.00129302	0.0178969	1.00664	0.000840998	0.0116404	0.654733	0.00125833	-0.0370857	1.06299	0.000802728	-0.0236581	0.678116		2150	547	518	0.0178969	-0.0370857	0.0549826	0.0530165	0.015081	-0.0400592	0.0551403	0.0530165
2250	575	0.744487	546	0.689023		2250	0.00129476	0.00428658	1.01192	0.000885241	0.00293078	0.69186	0.00126195	-0.0485993	1.06567	0.00084855	-0.0326788	0.716569		2250	575	546	0.00428658	-0.0485993	0.0528859	0.0504348	0.000497087	-0.0525901	0.0530872	0.0504348
2350	611	0.780089	582	0.724625		2350	0.00127674	0.0216625	0.978938	0.000927573	0.0157382	0.711214	0.00124506	-0.0270862	1.02772	0.000892395	-0.019414	0.736615		2350	611	582	0.0216625	-0.0270862	0.0487488	0.0474632	0.0176219	-0.0313282	0.0489501	0.0474632
2450	633	0.812361	604	0.756896		2450	0.00128335	0.00446987	1.05028	0.000965946	0.00336436	0.790517	0.00125314	-0.0433288	1.1007	0.000932138	-0.0322298	0.81875		2450	633	604	0.00446987	-0.0433288	0.0477986	0.0458136	0.00422971	-0.0435805	0.0478102	0.0458136
2550	667	0.853827	638	0.798363		2550	0.0012801	0.0175148	1.02541	0.00101525	0.0138911	0.813259	0.00125135	-0.0271436	1.07202	0.000983205	-0.0213271	0.842304		2550	667	638	0.0175148	-0.0271436	0.0446584	0.0434783	0.0170607	-0.0276183	0.0446791	0.0434783
2650	685	0.874272	656	0.818808		2650	0.00127631	0.00952444	1.03723	0.00103956	0.00775772	0.844833	0.00124818	-0.0342618	1.08309	0.00100838	-0.0276795	0.875005		2650	685	656	0.00952444	-0.0342618	0.0437863	0.0423358	0.00932763	-0.0344673	0.043795	0.0423358
2750	699	0.889173	670	0.833708		2750	0.00127206	0.0046685	1.04345	0.00105728	0.00388024	0.867266	0.00124434	-0.038413	1.08861	0.00102673	-0.0316955	0.89824		2750	699	670	0.0046685	-0.038413	0.0430815	0.0414878	0.00302476	-0.0401279	0.0431527	0.0414878
2850	709	0.902465	680	0.847001		2850	0.00127287	0.00221478	1.03703	0.00107309	0.00186716	0.874266	0.00124559	-0.0403378	1.08126	0.0010431	-0.0337804	0.90549		2850	709	680	0.00221478	-0.0403378	0.0425526	0.0409027	0.000658864	-0.0419601	0.042619	0.0409027
2950	717	0.907703	688	0.852239		2950	0.00126597	0.00263389	1.02707	0.00107931	0.00224554	0.875635	0.00123872	-0.0394062	1.07036	0.00104956	-0.0333885	0.906907		2950	717	688	0.00263389	-0.0394062	0.0420401	0.0404463	0.00186407	-0.0402085	0.0420726	0.0404463
3050	729	0.918908	700	0.863443		3050	0.0012605	-0.00531258	1.03291	0.00109264	-0.00460508	0.895356	0.00123349	-0.0469612	1.07571	0.00106335	-0.0404838	0.927333		3050	729	700	-0.00531258	-0.0469612	0.0416487	0.0397805	-0.00534346	-0.0469934	0.0416499	0.0397805
3150	749	0.930437	720	0.874972		3150	0.00124224	-0.000129899	1.00876	0.00110635	-0.000115689	0.898404	0.00121524	-0.0404129	1.04939	0.00107755	-0.0358341	0.93049		3150	749	720	-0.000129899	-0.0404129	0.040283	0.0387183	-0.000260886	-0.0405492	0.0402883	0.0387183
3250	763	0.938408	734	0.882944		3250	0.00122989	0.00502726	1.00014	0.00111582	0.00456099	0.90738	0.00120292	-0.0342837	1.03966	0.00108737	-0.0309904	0.939787		3250	763	734	0.00502726	-0.0342837	0.0393109	0.0380079	0.0034196	-0.0359548	0.0393744	0.0380079
3350	779	0.951399	750	0.895934		3350	0.00122131	0.00664537	0.987189	0.00113127	0.00615546	0.914411	0.00119458	-0.0317643	1.02536	0.00110337	-0.029339	0.947069		3350	779	750	0.00664537	-0.0317643	0.0384097	0.0372272	0.00459915	-0.0338897	0.0384888	0.0372272
3450	783	0.956012	754	0.900547		3450	0.00122096	0.00660677	0.984184	0.00113676	0.00615113	0.916309	0.00119436	-0.0316007	1.02204	0.00110905	-0.0293435	0.949034		3450	783	754	0.00660677	-0.0316007	0.0382074	0.037037	0.00457465	-0.0337109	0.0382856	0.037037
3550	789	0.960098	760	0.904634		3550	0.00121685	0.00606027	0.979778	0.00114161	0.00568555	0.919197	0.00119031	-0.0318664	1.01716	0.00111408	-0.0298257	0.952025		3550	789	760	0.00606027	-0.0318664	0.0379266	0.0367554	0.00404296	-0.0339607	0.0380036	0.0367554
3650	797	0.969022	768	0.913557		3650	0.00121584	0.00509613	0.97637	0.00115223	0.00482951	0.925288	0.00118953	-0.0324719	1.01324	0.00112507	-0.0307123	0.958334		3650	797	768	0.00509613	-0.0324719	0.037568	0.0363864	0.00431554	-0.0332819	0.0375975	0.0363864
3750	801	0.970452	772	0.914987		3750	0.00121155	0.00671667	0.971632	0.00115393	0.00639721	0.925418	0.00118522	-0.0305958	1.00813	0.00112683	-0.0290886	0.958469		3750	801	772	0.00671667	-0.0305958	0.0373125	0.0362047	0.00546717	-0.0318922	0.0373594	0.0362047
3850	807	0.976316	778	0.920852		3850	0.00120981	0.00303434	0.975556	0.0011609	0.00291167	0.936116	0.00118361	-0.0341276	1.01192	0.00113405	-0.0326986	0.969549		3850	807	778	0.00303434	-0.0341276	0.037162	0.0359356	0.00155441	-0.0356627	0.0372171	0.0359356
3950	813	0.981351	784	0.925887		3950	0.00120707	0.00156444	0.971839	0.00116689	0.00151235	0.939483	0.00118098	-0.0353675	1.00779	0.00114025	-0.0341479	0.973036		3950	813	784	0.00156444	-0.0353675	0.0369319	0.0356704	4.68477e-05	-0.0369412	0.0369881	0.0356704
4050	817	0.982747	788	0.927283		4050	0.00120287	0.00322662	0.967109	0.00116855	0.00313454	0.93951	0.00117675	-0.0334567	1.0027	0.00114197	-0.0324678	0.973064		4050	817	788	0.00322662	-0.0334567	0.0366833	0.0354957	0.00158564	-0.035158	0.0367437	0.0354957
4150	823	0.988982	794	0.933517		4150	0.00120168	-0.00108345	0.980268	0.00117596	-0.00106026	0.959287	0.00117571	-0.037647	1.01607	0.00114965	-0.0368124	0.993547		4150	823	794	-0.00108345	-0.037647	0.0365635	0.0352369	-0.00201293	-0.0386104	0.0365974	0.0352369
4250	825	0.990348	796	0.934883		4250	0.00120042	-0.000852817	0.977899	0.00117758	-0.000836592	0.959295	0.00117448	-0.037316	1.01353	0.00115133	-0.0365808	0.993555		4250	825	796	-0.000852817	-0.037316	0.0364632	0.0351515	-0.00155464	-0.0380434	0.0364888	0.0351515
4350	825	0.990348	796	0.934883		4350	0.00120042	-0.000852817	0.977899	0.00117758	-0.000836592	0.959295	0.00117448	-0.037316	1.01353	0.00115133	-0.0365808	0.993555		4350	825	796	-0.000852817	-0.037316	0.0364632	0.0351515	-0.00155464	-0.0380434	0.0364888	0.0351515
4450	827	0.990938	798	0.935473		4450	0.00119823	0.000150336	0.975535	0.00117828	0.000147834	0.959295	0.00117227	-0.0361851	1.01099	0.00115206	-0.0355612	0.993556		4450	827	798	0.000150336	-0.0361851	0.0363354	0.0350665	-0.00054074	-0.0369012	0.0363605	0.0350665
4550	831	0.994223	802	0.938759		4550	0.00119642	-0.000399095	0.97212	0.00118219	-0.000394349	0.960561	0.00117052	-0.0365731	1.00727	0.00115611	-0.0361227	0.994867		4550	831	802	-0.000399095	-0.0365731	0.036174	0.0348977	-0.000733959	-0.0369201	0.0361861	0.0348977
4650	831	0.994223	802	0.938759		4650	0.00119642	-0.000399095	0.97212	0.00118219	-0.000394349	0.960561	0.00117052	-0.0365731	1.00727	0.00115611	-0.0361227	0.994867		4650	831	802	-0.000399095	-0.0365731	0.036174	0.0348977	-0.000733959	-0.0369201	0.0361861	0.0348977
4750	833	0.996649	804	0.941185		4750	0.00119646	-0.00237226	0.974114	0.00118508	-0.00234969	0.964848	0.00117063	-0.0385275	1.00925	0.00115909	-0.0381479	0.999307		4750	833	804	-0.00237226	-0.0385275	0.0361552	0.0348139	-0.00219814	-0.0383471	0.0361489	0.0348139
4850	835	0.997601	806	0.942137		4850	0.00119473	-0.00195982	0.971934	0.00118621	-0.00194584	0.965	0.0011689	-0.0380105	1.0069	0.00116027	-0.0377296	0.999465		4850	835	806	-0.00195982	-0.0380105	0.0360507	0.0347305	-0.00165386	-0.0376935	0.0360397	0.0347305
4950	835	0.997601	806	0.942137		4950	0.00119473	-0.00195982	0.971934	0.00118621	-0.00194584	0.965	0.0011689	-0.0380105	1.0069	0.00116027	-0.0377296	0.999465		4950	835	806	-0.00195982	-0.0380105	0.0360507	0.0347305	-0.00165386	-0.0376935	0.0360397	0.0347305
5050	839	0.99878	810	0.943315		5050	0.00119044	2.51676e-05	0.967334	0.00118761	2.51078e-05	0.965033	0.00116459	-0.0357764	1.00197	0.00116172	-0.0356883	0.999499		5050	839	810	2.51676e-05	-0.0357764	0.0358016	0.034565	-7.77604e-05	-0.035883	0.0358053	0.034565
5150	841	1	812	0.944536		5150	0.00118906	1.92593e-33	0.965517	0.00118906	1.92593e-33	0.965517	0.00116322	-0.0357143	1	0.00116322	-0.0357143	1		5150	841	812	1.92593e-33	-0.0357143	0.0357143	0.0344828	7.70372e-33	-0.0357143	0.0357143	0.0344828

## Sheet: Regression
r	N(r)	N*(r)	lnr	lnN(r)	lnN*(r)		Theoretical relation	SUMMARY OUTPUT											Empirical relation	SUMMARY OUTPUT
350	49	20	5.85793	3.89182	2.99573
450	63	34	6.10925	4.14313	3.52636			Regression statistics												Regression statistics
550	85	56	6.30992	4.44265	4.02535			Multiple R	0.998236											Multiple R	0.996784
650	103	74	6.47697	4.63473	4.30407			R Square	0.996474											R Square	0.993579
750	127	98	6.62007	4.84419	4.58497			Adjusted R Square	0.996314											Adjusted R Square	0.993287
850	139	110	6.74524	4.93447	4.70048			Standard error	0.0478271											Standard error	0.0800387
950	155	126	6.85646	5.04343	4.83628			Observations	24											Observations	24
1050	187	158	6.95655	5.23111	5.0626
1150	209	180	7.04752	5.34233	5.19296			Analysis of variance (ANOVA)												Analysis of variance (ANOVA)
1250	255	226	7.1309	5.54126	5.42053				df	SS	MS	F	Significance F								df	SS	MS	F	Significance F
1350	295	266	7.20786	5.68698	5.5835			Regression	1	14.2231	14.2231	6217.93	1.76266e-28							Regression	1	21.809	21.809	3404.35	1.28995e-25
1450	329	300	7.27932	5.79606	5.70378			Residuals	22	0.0503235	0.00228743									Residuals	22	0.140936	0.0064062
1550	353	324	7.34601	5.86647	5.78074			Total	23	14.2734										Total	23	21.9499
1650	381	352	7.40853	5.9428	5.86363
1750	397	368	7.46737	5.98394	5.90808				Coefficients	Standard error	t Stat	P-value	Lower 95%	Upper 95%	Lower 95.0%	Upper 95.0%					Coefficients	Standard error	t Stat	P-value	Lower 95%	Upper 95%	Lower 95.0%	Upper 95.0%
1850	437	408	7.52294	6.07993	6.01127			Intercept	-4.17907	0.124364	-33.6036	2.10674e-20	-4.43698	-3.92115	-4.43698	-3.92115				Intercept	-6.68851	0.208123	-32.1373	5.51738e-20	-7.12013	-6.25689	-7.12013	-6.25689
1950	471	442	7.57558	6.15486	6.09131			lnr	1.36233	0.0172766	78.8539	1.76266e-28	1.3265	1.39816	1.3265	1.39816	-0.0358295	0.0358295		lnr	1.68695	0.0289124	58.3468	1.28995e-25	1.62699	1.74691	1.62699	1.74691	-0.0599607	0.0599607
2050	501	472	7.6256	6.21661	6.15698
2150	547	518	7.67322	6.30445	6.24998
2250	575	546	7.71869	6.35437	6.30262
2350	611	582	7.76217	6.4151	6.36647			RESIDUAL OUTPUT												RESIDUAL OUTPUT
2450	633	604	7.80384	6.45047	6.40357
2550	667	638	7.84385	6.50279	6.45834			Observations	Prediction lnN(r)	Residuals	Standard residuals									Observations	Prediction lnN*(r)	Residuals	Standard residuals
2650	685	656	7.88231	6.52942	6.48616			1	3.80135	0.0904681	1.93408									1	3.19352	-0.197792	-2.52674
								2	4.14372	-0.000589917	-0.0126116									2	3.61748	-0.0911178	-1.16401
								3	4.4171	0.0255475	0.546169									3	3.956	0.0693522	0.885957
								4	4.64469	-0.00995709	-0.212868									4	4.23781	0.0662539	0.846377
								5	4.83964	0.00455084	0.0972905									5	4.47921	0.105753	1.35096
								6	5.01015	-0.0756755	-1.61783									6	4.69036	0.0101216	0.129301
								7	5.16168	-0.11825	-2.52801									7	4.87799	-0.0417088	-0.532819
								8	5.29802	-0.0669129	-1.4305									8	5.04683	0.0157687	0.201441
								9	5.42195	-0.0796206	-1.70217									9	5.20029	-0.00733419	-0.0936924
								10	5.53555	0.0057157	0.122194									10	5.34095	0.0795835	1.01666
								11	5.64039	0.0465814	0.995844									11	5.47078	0.112715	1.43991
								12	5.73774	0.0583133	1.24665									12	5.59133	0.112454	1.43657
								13	5.8286	0.0378682	0.809567									13	5.70383	0.0769101	0.982508
								14	5.91377	0.0290263	0.62054									14	5.8093	0.0543292	0.694041
								15	5.99393	-0.00999681	-0.213717									15	5.90856	-0.000479971	-0.0061315
								16	6.06964	0.0102958	0.220109									16	6.00231	0.00896078	0.114472
								17	6.14136	0.0135027	0.288668									17	6.09111	0.000196215	0.00250659
								18	6.20949	0.00712016	0.152219									18	6.17548	-0.0184997	-0.236329
								19	6.27437	0.0300779	0.643022									19	6.25582	-0.00584951	-0.074726
								20	6.33631	0.0180645	0.386193									20	6.33252	-0.0298985	-0.381945
								21	6.39555	0.0195505	0.417961									21	6.40587	-0.0394041	-0.503378
								22	6.45232	-0.00184792	-0.0395059									22	6.47617	-0.0726001	-0.927448
								23	6.50682	-0.00402865	-0.0861268									23	6.54366	-0.0853229	-1.08998
								24	6.55922	-0.0298035	-0.637156									24	6.60855	-0.122391	-1.56352
